# Supplementary material for: Transcriptional changes and the role of ONECUT1 in hPSC pancreatic differentiation
Source: Commun Biol. 2021 Nov 17;4:1298. doi: 10.1038/s42003-021-02818-3 (PMC8599846; doi:10.1038/s42003-021-02818-3)
Supplement: Supplementary file 2 — Supplementary Data 1 [file 42003_2021_2818_MOESM2_ESM.xlsx]

## Sheet: Fig1b
Gene expression (FPKM)
	PDX1						FOXA2						NKX6.1						SOX9						HNF6						GATA6
ESC	0	0	0	0	0	0	0.0315303	0.0559483	0.0500383	0.0701747	0	0.0375044	0.0265954	0.0943833	0.0140689	0.0197305	0.147505	0.0316345	4.33831	4.89762	2.28392	2.13534	2.892	2.75381	5.45114	4.03933	3.59645	2.97625	0.917196	0.182134	0.0208044	0.0861372	0.0440218	0.0617371	0.0692321	0
DE	0	0	0	0.0794151	0	0	46.8262	49.8031	51.9562	49.1138	53.7371	56.6356	0	0	0	0	0.202868	0.0368606	0.284379	0.18662	0.365627	0.656168	0.13637	0.173446	0.0321192	0	0.165183	0.123518	0.233601	0	106.852	105.235	106.745	101.599	77.8511	75.8058
PE	43.4771	42.2589	31.7603	33.3308	27.835	28.5252	76.0922	77.4724	75.2853	76.5767	95.0796	96.551	0	0	0	0.0161076	0.0139767	0	21.6111	20.2634	13.6099	15.2093	11.6736	11.7976	34.8009	28.8871	24.4594	22.1646	27.1024	29.966	29.4217	30.682	32.885	35.4067	29.8044	29.6908
PP	56.9525	60.6472	59.0757	56.8463	73.2233		27.0318	27.5951	26.5644	26.0552	29.4677		18.4625	19.1442	23.8824	20.4074	33.7881		81.5086	86.2474	85.9121	77.6801	89.6792		21.3474	21.4211	21.5164	22.2022	24.2921		19.6303	20.1416	18.8452	16.5378	18.0216

## Sheet: Fig1d
Rel. expression
	ONECUT1		PDX1		NKX6-1		SOX9		GATA6		FOXA2
ESC	0.337481	0.0873	0	0	0	0.044	0.485198	0.3424	0.0698346	0	0.0359551	0.0676
DE	0.0587261	0.05	0	0	0.0242064	0	0.0307565	0.02	172.616	118.323	75.1279	70.9142
GT	2.80548	1.7473	0.215587	0.0721	0	0	1.63389	1.3669	5.15038	6.90495	91.334	116.386
PE	22.2965	28.0761	23.4143	25.1554	0.00872499	0.0217	8.58684	8.50805	29.7155	34.0186	94.4105	102.199
PP	48.7348	55.0129	132.093	167.023	53.6531	58.828	54.6808	52.4665	33.1132	33.6341	68.2164	86.0674
EP	36.7097	11.7599	157.451	127.572	100.695	63.5666	106.903	63.0203	46.9392	50.0287	48.2322	53.7262
FE	3.71023	3.82989	48.1886	46.7793	51.979	53.6013	9.4393	13.6713	6.44868	7.38025	46.3239	47.5553

## Sheet: Fig1g
Scaled expression
Own				MEL1				CyT49
celltype	expression	label		celltype	expression	label		celltype	expression	label
ESC	-0.517037	InGeneSet		ESC	-0.357871	InGeneSet		ES	-0.552763	InGeneSet
ESC	-0.521924	InGeneSet		ESC	0.37946	InGeneSet		ES	-0.546151	InGeneSet
ESC	-0.11861	InGeneSet		ESC	-0.40545	InGeneSet		ES	-1.09093	InGeneSet
ESC	-0.473254	InGeneSet		ESC	-0.40545	InGeneSet		ES	-1.08979	InGeneSet
ESC	1.65199	InGeneSet		ESC	-0.11987	InGeneSet		ES	-1.08691	InGeneSet
ESC	2.03994	InGeneSet		ESC	-0.079116	InGeneSet		ES	-1.08582	InGeneSet
ESC	-0.565376	InGeneSet		ESC	-0.40545	InGeneSet		ES	-0.464052	InGeneSet
ESC	1.43918	InGeneSet		ESC	-0.22165	InGeneSet		ES	-0.589495	InGeneSet
ESC	0.798403	InGeneSet		ESC	-0.379028	InGeneSet		ES	-0.586783	InGeneSet
ESC	1.0827	InGeneSet		ESC	-0.245072	InGeneSet		ES	-1.08053	InGeneSet
ESC	2.56625	InGeneSet		ESC	2.136	InGeneSet		ES	-1.11937	InGeneSet
ESC	-0.561029	InGeneSet		ESC	-0.40545	InGeneSet		ES	0.375338	InGeneSet
ESC	1.41063	InGeneSet		ESC	0.0326469	InGeneSet		ES	0.407939	InGeneSet
ESC	-0.434311	InGeneSet		ESC	-0.40545	InGeneSet		ES	0.175474	InGeneSet
ESC	-0.486691	InGeneSet		ESC	-0.40545	InGeneSet		ES	-0.46035	InGeneSet
ESC	-0.160724	InGeneSet		ESC	-0.385981	InGeneSet		ES	-0.785299	InGeneSet
ESC	0.122244	InGeneSet		ESC	-0.367259	InGeneSet		ES	-0.929168	InGeneSet
ESC	-0.515637	InGeneSet		ESC	-0.40545	InGeneSet		ES	-1.11799	InGeneSet
ESC	-0.23692	InGeneSet		ESC	-0.396438	InGeneSet		ES	-1.11789	InGeneSet
ESC	1.44428	InGeneSet		ESC	-0.295049	InGeneSet		ES	-1.11789	InGeneSet
ESC	-0.506036	InGeneSet		ESC	-0.304251	InGeneSet		ES	1.18247	InGeneSet
ESC	2.36698	InGeneSet		ESC	-0.242046	InGeneSet		ES	1.18367	InGeneSet
ESC	2.82848	InGeneSet		ESC	0.692021	InGeneSet		ES	1.16971	InGeneSet
ESC	1.0983	InGeneSet		ESC	-0.229172	InGeneSet		ES	1.1736	InGeneSet
ESC	0.702292	InGeneSet		ESC	-0.266245	InGeneSet		ES	1.08743	InGeneSet
ESC	-0.530067	InGeneSet		ESC	-0.40545	InGeneSet		ES	1.07454	InGeneSet
ESC	-0.544304	InGeneSet		ESC	-0.40545	InGeneSet		ES	1.10722	InGeneSet
ESC	2.14362	InGeneSet		ESC	-0.218449	InGeneSet		ES	-1.11753	InGeneSet
ESC	-0.525564	InGeneSet		ESC	-0.40545	InGeneSet		ES	-0.936996	InGeneSet
ESC	-0.03537	InGeneSet		ESC	-0.310625	InGeneSet		ES	-0.939397	InGeneSet
ESC	1.9375	InGeneSet		ESC	0.115909	InGeneSet		ES	-1.1288	InGeneSet
ESC	1.90811	InGeneSet		ESC	-0.0558619	InGeneSet		ES	-0.907863	InGeneSet
ESC	0.746949	InGeneSet		ESC	-0.370539	InGeneSet		ES	-0.915726	InGeneSet
ESC	0.39454	InGeneSet		ESC	-0.101474	InGeneSet		ES	-0.903825	InGeneSet
ESC	-0.558654	InGeneSet		ESC	1.64079	InGeneSet		ES	-0.988729	InGeneSet
ESC	-0.368838	InGeneSet		ESC	1.10415	InGeneSet		ES	-1.11972	InGeneSet
ESC	-0.565376	InGeneSet		ESC	-0.40545	InGeneSet		ES	0.0523529	InGeneSet
ESC	1.12879	InGeneSet		ESC	0.159171	InGeneSet		ES	0.0817916	InGeneSet
ESC	-0.524902	InGeneSet		ESC	-0.40545	InGeneSet		ES	0.384972	InGeneSet
ESC	-0.492158	InGeneSet		ESC	2.83247	InGeneSet		ES	0.390716	InGeneSet
ESC	1.0616	InGeneSet		ESC	0.579251	InGeneSet		ES	-1.07142	InGeneSet
ESC	-0.0391651	InGeneSet		ESC	-0.304617	InGeneSet		ES	-1.06979	InGeneSet
ESC	2.17478	InGeneSet		ESC	-0.208077	InGeneSet		ES	-0.463518	InGeneSet
ESC	-0.316274	InGeneSet		ESC	-0.40545	InGeneSet		ES	-1.01084	InGeneSet
ESC	-0.108381	InGeneSet		ESC	-0.338773	InGeneSet		ES	-0.876958	InGeneSet
ESC	-0.560362	InGeneSet		ESC	-0.40545	InGeneSet		ES	-1.10384	InGeneSet
ESC	-0.517647	InGeneSet		ESC	-0.358627	InGeneSet		ES	0.803648	InGeneSet
ESC	-0.474695	InGeneSet		ESC	-0.391785	InGeneSet		ES	-1.0039	InGeneSet
ESC	-0.565376	InGeneSet		ESC	-0.357125	InGeneSet		ES	1.19573	InGeneSet
ESC	-0.560236	InGeneSet		ESC	-0.382324	InGeneSet		ES	1.22805	InGeneSet
ESC	1.15963	InGeneSet		ESC	-0.0347109	InGeneSet		ES	1.22722	InGeneSet
ESC	-0.543588	InGeneSet		ESC	-0.346116	InGeneSet		ES	1.26397	InGeneSet
ESC	0.624965	InGeneSet		ESC	0.31385	InGeneSet		ES	1.30011	InGeneSet
ESC	-0.561129	InGeneSet		ESC	-0.40545	InGeneSet		ES	1.3088	InGeneSet
ESC	1.71794	InGeneSet		ESC	-0.144081	InGeneSet		ES	-1.01651	InGeneSet
ESC	1.31061	InGeneSet		ESC	0.483393	InGeneSet		ES	0.543175	InGeneSet
ESC	0.0389821	InGeneSet		ESC	-0.354631	InGeneSet		ES	-1.12235	InGeneSet
ESC	0.654758	InGeneSet		ESC	-0.0583949	InGeneSet		ES	-1.1288	InGeneSet
ESC	-0.553678	InGeneSet		ESC	-0.40545	InGeneSet		ES	-1.1288	InGeneSet
ESC	0.649954	InGeneSet		ESC	-0.237471	InGeneSet		ES	-1.1288	InGeneSet
ESC	-0.11584	InGeneSet		ESC	-0.40545	InGeneSet		ES	-1.1264	InGeneSet
ESC	1.00162	InGeneSet		ESC	-0.25666	InGeneSet		ES	0.227351	InGeneSet
ESC	-0.555932	InGeneSet		ESC	-0.322464	InGeneSet		ES	0.336324	InGeneSet
ESC	0.878257	InGeneSet		ESC	-0.40545	InGeneSet		ES	-1.07162	InGeneSet
ESC	1.43476	InGeneSet		ESC	-0.310997	InGeneSet		ES	-1.12446	InGeneSet
ESC	-0.565376	InGeneSet		ESC	-0.40545	InGeneSet		ES	-1.09208	InGeneSet
ESC	0.869939	InGeneSet		ESC	-0.371221	InGeneSet		ES	-1.09188	InGeneSet
ESC	-0.55563	InGeneSet		ESC	-0.40545	InGeneSet		ES	-1.11886	InGeneSet
ESC	-0.397077	InGeneSet		ESC	-0.380994	InGeneSet		ES	-1.11998	InGeneSet
DE	-0.514048	InGeneSet		DE	-0.40545	InGeneSet		ES	-1.12016	InGeneSet
DE	0.846344	InGeneSet		DE	0.546206	InGeneSet		ES	-1.11946	InGeneSet
DE	0.743348	InGeneSet		DE	-0.316062	InGeneSet		ES	-1.12513	InGeneSet
DE	-0.0558423	InGeneSet		DE	-0.40545	InGeneSet		ES	-1.1251	InGeneSet
DE	2.11856	InGeneSet		DE	-0.110891	InGeneSet		ES	-0.915196	InGeneSet
DE	1.8582	InGeneSet		DE	1.75749	InGeneSet		ES	0.904494	InGeneSet
DE	-0.565376	InGeneSet		DE	-0.40545	InGeneSet		ES	0.883198	InGeneSet
DE	0.136628	InGeneSet		DE	-0.287841	InGeneSet		ES	-1.1288	InGeneSet
DE	0.303362	InGeneSet		DE	-0.378575	InGeneSet		ES	-0.96167	InGeneSet
DE	1.15165	InGeneSet		DE	-0.238582	InGeneSet		ES	-1.06189	InGeneSet
DE	2.49923	InGeneSet		DE	2.06084	InGeneSet		ES	-1.11297	InGeneSet
DE	0.211229	InGeneSet		DE	-0.118803	InGeneSet		ES	0.11003	InGeneSet
DE	1.42501	InGeneSet		DE	0.0226904	InGeneSet		ES	0.113558	InGeneSet
DE	-0.17657	InGeneSet		DE	-0.37019	InGeneSet		ES	0.107571	InGeneSet
DE	-0.399079	InGeneSet		DE	-0.40545	InGeneSet		ES	-1.03805	InGeneSet
DE	-0.443669	InGeneSet		DE	-0.386349	InGeneSet		ES	-1.1288	InGeneSet
DE	0.156211	InGeneSet		DE	-0.366288	InGeneSet		ES	-1.12623	InGeneSet
DE	0.0452596	InGeneSet		DE	-0.40545	InGeneSet		ES	-0.865017	InGeneSet
DE	0.517846	InGeneSet		DE	-0.387224	InGeneSet		ES	1.95313	InGeneSet
DE	1.70775	InGeneSet		DE	-0.368309	InGeneSet		ES	0.778433	InGeneSet
DE	-0.565376	InGeneSet		DE	-0.40545	InGeneSet		ES	0.808709	InGeneSet
DE	2.37512	InGeneSet		DE	-0.304524	InGeneSet		ES	-1.1259	InGeneSet
DE	2.19661	InGeneSet		DE	0.640864	InGeneSet		ES	-0.967042	InGeneSet
DE	1.42531	InGeneSet		DE	-0.268743	InGeneSet		ES	0.910562	InGeneSet
DE	-0.334066	InGeneSet		DE	-0.40545	InGeneSet		ES	-1.10839	InGeneSet
DE	2.91967	InGeneSet		DE	0.498555	InGeneSet		ES	0.63765	InGeneSet
DE	-0.177332	InGeneSet		DE	-0.40545	InGeneSet		ES	0.692664	InGeneSet
DE	2.17151	InGeneSet		DE	-0.338313	InGeneSet		ES	-1.11251	InGeneSet
DE	0.579015	InGeneSet		DE	-0.0969412	InGeneSet		ES	-1.1201	InGeneSet
DE	-0.529013	InGeneSet		DE	-0.40545	InGeneSet		ES	-0.91069	InGeneSet
DE	1.90868	InGeneSet		DE	0.278016	InGeneSet		ES	-0.379824	InGeneSet
DE	1.92393	InGeneSet		DE	0.18196	InGeneSet		ES	-0.365234	InGeneSet
DE	1.99539	InGeneSet		DE	-0.283294	InGeneSet		ES	-0.472662	InGeneSet
DE	-0.391203	InGeneSet		DE	-0.40545	InGeneSet		ES	-0.478697	InGeneSet
DE	-0.565376	InGeneSet		DE	2.00171	InGeneSet		ES	-1.12763	InGeneSet
DE	-0.382462	InGeneSet		DE	0.2183	InGeneSet		ES	-1.12309	InGeneSet
DE	-0.553801	InGeneSet		DE	-0.40545	InGeneSet		ES	-0.208386	InGeneSet
DE	1.41193	InGeneSet		DE	-0.00423928	InGeneSet		ES	-0.299429	InGeneSet
DE	3.46101	InGeneSet		DE	1.10508	InGeneSet		ES	0.382749	InGeneSet
DE	-0.557805	InGeneSet		DE	3.17065	InGeneSet		ES	-1.08858	InGeneSet
DE	1.6726	InGeneSet		DE	0.0324478	InGeneSet		ES	-0.772418	InGeneSet
DE	-0.55288	InGeneSet		DE	-0.40545	InGeneSet		DE	-1.08198	InGeneSet
DE	2.47968	InGeneSet		DE	-0.232514	InGeneSet		DE	-1.08107	InGeneSet
DE	-0.306058	InGeneSet		DE	-0.40545	InGeneSet		DE	-0.808723	InGeneSet
DE	-0.278232	InGeneSet		DE	-0.380915	InGeneSet		DE	-0.803656	InGeneSet
DE	-0.565376	InGeneSet		DE	-0.40545	InGeneSet		DE	-0.794031	InGeneSet
DE	-0.530851	InGeneSet		DE	-0.40545	InGeneSet		DE	-0.789922	InGeneSet
DE	1.15139	InGeneSet		DE	-0.40545	InGeneSet		DE	-0.197621	InGeneSet
DE	-0.55119	InGeneSet		DE	-0.353086	InGeneSet		DE	-0.334153	InGeneSet
DE	-0.565376	InGeneSet		DE	-0.40545	InGeneSet		DE	-0.342082	InGeneSet
DE	1.92937	InGeneSet		DE	0.282524	InGeneSet		DE	-1.04824	InGeneSet
DE	-0.565376	InGeneSet		DE	-0.40545	InGeneSet		DE	-1.1288	InGeneSet
DE	-0.487539	InGeneSet		DE	1.79242	InGeneSet		DE	0.390681	InGeneSet
DE	-0.565376	InGeneSet		DE	-0.40545	InGeneSet		DE	0.412721	InGeneSet
DE	4.51463	InGeneSet		DE	1.4886	InGeneSet		DE	0.446349	InGeneSet
DE	1.70003	InGeneSet		DE	-0.326872	InGeneSet		DE	-0.969602	InGeneSet
DE	-0.383849	InGeneSet		DE	-0.40545	InGeneSet		DE	-1.06137	InGeneSet
DE	1.49462	InGeneSet		DE	-0.209828	InGeneSet		DE	-1.11354	InGeneSet
DE	-0.548437	InGeneSet		DE	-0.370889	InGeneSet		DE	-1.06946	InGeneSet
DE	-0.294102	InGeneSet		DE	-0.358372	InGeneSet		DE	-1.06976	InGeneSet
DE	0.331402	InGeneSet		DE	-0.380188	InGeneSet		DE	-1.07045	InGeneSet
DE	1.0129	InGeneSet		DE	-0.315022	InGeneSet		DE	1.16216	InGeneSet
DE	-0.560676	InGeneSet		DE	-0.40545	InGeneSet		DE	1.1639	InGeneSet
DE	-0.318328	InGeneSet		DE	-0.40545	InGeneSet		DE	1.15014	InGeneSet
DE	1.06265	InGeneSet		DE	-0.40545	InGeneSet		DE	1.154	InGeneSet
DE	-0.565376	InGeneSet		DE	-0.40545	InGeneSet		DE	1.06741	InGeneSet
DE	0.764717	InGeneSet		DE	-0.40545	InGeneSet		DE	1.05454	InGeneSet
DE	-0.539843	InGeneSet		DE	-0.40545	InGeneSet		DE	1.08898	InGeneSet
DE	1.58746	InGeneSet		DE	0.0468331	InGeneSet		DE	-1.11764	InGeneSet
PE	-0.506121	InGeneSet		PE	-0.40545	InGeneSet		DE	-0.96474	InGeneSet
PE	-0.394986	InGeneSet		PE	0.440764	InGeneSet		DE	-0.96734	InGeneSet
PE	1.38378	InGeneSet		PE	-0.222179	InGeneSet		DE	-1.1288	InGeneSet
PE	0.997446	InGeneSet		PE	-0.359461	InGeneSet		DE	0.374331	InGeneSet
PE	1.60121	InGeneSet		PE	-0.237527	InGeneSet		DE	0.329277	InGeneSet
PE	1.99107	InGeneSet		PE	2.26296	InGeneSet		DE	0.396279	InGeneSet
PE	-0.560597	InGeneSet		PE	-0.40545	InGeneSet		DE	-1.0903	InGeneSet
PE	-0.215016	InGeneSet		PE	-0.387245	InGeneSet		DE	-1.1288	InGeneSet
PE	0.942867	InGeneSet		PE	-0.245182	InGeneSet		DE	0.153228	InGeneSet
PE	1.09239	InGeneSet		PE	-0.196083	InGeneSet		DE	0.184197	InGeneSet
PE	2.26781	InGeneSet		PE	2.05717	InGeneSet		DE	0.574151	InGeneSet
PE	2.00154	InGeneSet		PE	0.127216	InGeneSet		DE	0.58484	InGeneSet
PE	1.92197	InGeneSet		PE	-0.240522	InGeneSet		DE	0.448416	InGeneSet
PE	0.0356144	InGeneSet		PE	-0.374416	InGeneSet		DE	0.462378	InGeneSet
PE	-0.401646	InGeneSet		PE	-0.40545	InGeneSet		DE	0.441477	InGeneSet
PE	-0.0709502	InGeneSet		PE	-0.387533	InGeneSet		DE	-0.903645	InGeneSet
PE	-0.000392098	InGeneSet		PE	-0.346383	InGeneSet		DE	-1.11057	InGeneSet
PE	1.8925	InGeneSet		PE	-0.35081	InGeneSet		DE	2.49794	InGeneSet
PE	2.02705	InGeneSet		PE	-0.18005	InGeneSet		DE	2.50376	InGeneSet
PE	1.80462	InGeneSet		PE	-0.336664	InGeneSet		DE	-0.906598	InGeneSet
PE	0.0628169	InGeneSet		PE	-0.40545	InGeneSet		DE	1.49249	InGeneSet
PE	1.97067	InGeneSet		PE	-0.224669	InGeneSet		DE	1.53317	InGeneSet
PE	3.3985	InGeneSet		PE	1.39568	InGeneSet		DE	1.53238	InGeneSet
PE	0.793043	InGeneSet		PE	-0.40545	InGeneSet		DE	1.41419	InGeneSet
PE	1.91406	InGeneSet		PE	0.488233	InGeneSet		DE	1.45155	InGeneSet
PE	3.33365	InGeneSet		PE	0.61621	InGeneSet		DE	1.46045	InGeneSet
PE	-0.269149	InGeneSet		PE	-0.40545	InGeneSet		DE	-0.748086	InGeneSet
PE	2.8535	InGeneSet		PE	-0.132293	InGeneSet		DE	-0.316049	InGeneSet
PE	1.23584	InGeneSet		PE	-0.256821	InGeneSet		DE	-1.1288	InGeneSet
PE	-0.565376	InGeneSet		PE	-0.40545	InGeneSet		DE	-1.1288	InGeneSet
PE	2.05092	InGeneSet		PE	0.30498	InGeneSet		DE	-1.1288	InGeneSet
PE	2.1102	InGeneSet		PE	0.0902599	InGeneSet		DE	-1.1288	InGeneSet
PE	0.923321	InGeneSet		PE	-0.311571	InGeneSet		DE	-1.1274	InGeneSet
PE	0.679753	InGeneSet		PE	-0.40545	InGeneSet		DE	0.483101	InGeneSet
PE	-0.152931	InGeneSet		PE	2.62481	InGeneSet		DE	0.167473	InGeneSet
PE	-0.518665	InGeneSet		PE	-0.40545	InGeneSet		DE	-1.11864	InGeneSet
PE	2.57849	InGeneSet		PE	0.741616	InGeneSet		DE	-1.05724	InGeneSet
PE	1.27262	InGeneSet		PE	0.513789	InGeneSet		DE	2.00161	InGeneSet
PE	2.49565	InGeneSet		PE	1.04144	InGeneSet		DE	1.91285	InGeneSet
PE	-0.226437	InGeneSet		PE	3.20701	InGeneSet		DE	-0.255756	InGeneSet
PE	1.66454	InGeneSet		PE	0.255805	InGeneSet		DE	-0.161586	InGeneSet
PE	-0.261919	InGeneSet		PE	-0.310059	InGeneSet		DE	-0.173549	InGeneSet
PE	2.69873	InGeneSet		PE	-0.166057	InGeneSet		DE	-0.415797	InGeneSet
PE	-0.262202	InGeneSet		PE	-0.40545	InGeneSet		DE	-0.305194	InGeneSet
PE	0.947143	InGeneSet		PE	-0.363297	InGeneSet		DE	-0.300516	InGeneSet
PE	-0.368246	InGeneSet		PE	-0.40545	InGeneSet		DE	-0.522166	InGeneSet
PE	-0.560973	InGeneSet		PE	-0.321438	InGeneSet		DE	0.981907	InGeneSet
PE	1.67756	InGeneSet		PE	-0.366679	InGeneSet		DE	0.964144	InGeneSet
PE	-0.548561	InGeneSet		PE	1.34158	InGeneSet		DE	-1.1288	InGeneSet
PE	-0.558076	InGeneSet		PE	-0.36196	InGeneSet		DE	-1.10203	InGeneSet
PE	1.67955	InGeneSet		PE	0.0911772	InGeneSet		DE	-0.789465	InGeneSet
PE	-0.546227	InGeneSet		PE	-0.293583	InGeneSet		DE	-1.12005	InGeneSet
PE	2.39707	InGeneSet		PE	0.505319	InGeneSet		DE	0.815604	InGeneSet
PE	0.922349	InGeneSet		PE	-0.344026	InGeneSet		DE	0.816764	InGeneSet
PE	4.59778	InGeneSet		PE	1.36479	InGeneSet		DE	0.810239	InGeneSet
PE	1.61497	InGeneSet		PE	-0.284769	InGeneSet		DE	-1.08731	InGeneSet
PE	0.00223857	InGeneSet		PE	-0.0157145	InGeneSet		DE	-1.10476	InGeneSet
PE	2.55955	InGeneSet		PE	0.844594	InGeneSet		DE	-1.12673	InGeneSet
PE	2.66108	InGeneSet		PE	0.17419	InGeneSet		DE	-1.08082	InGeneSet
PE	0.247042	InGeneSet		PE	-0.210285	InGeneSet		DE	1.53115	InGeneSet
PE	-0.330383	InGeneSet		PE	-0.40545	InGeneSet		DE	0.863661	InGeneSet
PE	2.43786	InGeneSet		PE	-0.146766	InGeneSet		DE	1.02973	InGeneSet
PE	-0.561734	InGeneSet		PE	-0.40545	InGeneSet		DE	-1.08543	InGeneSet
PE	2.52536	InGeneSet		PE	0.0300982	InGeneSet		DE	-1.11037	InGeneSet
PE	1.17565	InGeneSet		PE	-0.40545	InGeneSet		DE	1.0501	InGeneSet
PE	-0.549226	InGeneSet		PE	-0.40545	InGeneSet		DE	-1.09796	InGeneSet
PE	1.19943	InGeneSet		PE	-0.253375	InGeneSet		DE	0.84281	InGeneSet
PE	-0.551379	InGeneSet		PE	-0.40545	InGeneSet		DE	0.898665	InGeneSet
PE	2.57721	InGeneSet		PE	0.0447875	InGeneSet		DE	-0.207922	InGeneSet
PP	-0.187373	InGeneSet		PP	-0.40545	InGeneSet		DE	-0.256015	InGeneSet
PP	-0.393139	InGeneSet		PP	0.852937	InGeneSet		DE	-0.957706	InGeneSet
PP	1.1891	InGeneSet		PP	-0.219989	InGeneSet		DE	-0.49152	InGeneSet
PP	1.33159	InGeneSet		PP	-0.233632	InGeneSet		DE	-0.475861	InGeneSet
PP	1.57262	InGeneSet		PP	-0.342852	InGeneSet		DE	0.163642	InGeneSet
PP	1.73516	InGeneSet		PP	2.25023	InGeneSet		DE	0.158649	InGeneSet
PP	-0.547885	InGeneSet		PP	-0.40545	InGeneSet		DE	-1.1288	InGeneSet
PP	0.173633	InGeneSet		PP	-0.368723	InGeneSet		DE	-1.1288	InGeneSet
PP	0.90948	InGeneSet		PP	-0.279877	InGeneSet		DE	-0.278207	InGeneSet
PP	1.23419	InGeneSet		PP	-0.240023	InGeneSet		DE	-0.365644	InGeneSet
PP	2.54041	InGeneSet		PP	2.0125	InGeneSet		DE	-1.09105	InGeneSet
PP	1.55288	InGeneSet		PP	0.114382	InGeneSet		DE	-1.11503	InGeneSet
PP	1.21011	InGeneSet		PP	-0.18416	InGeneSet		DE	-1.1288	InGeneSet
PP	0.282771	InGeneSet		PP	-0.344149	InGeneSet		GT	-1.10753	InGeneSet
PP	-0.136551	InGeneSet		PP	-0.40545	InGeneSet		GT	-1.10722	InGeneSet
PP	0.214848	InGeneSet		PP	-0.352974	InGeneSet		GT	-0.110001	InGeneSet
PP	0.0175588	InGeneSet		PP	-0.381701	InGeneSet		GT	-0.0969551	InGeneSet
PP	0.871822	InGeneSet		PP	-0.13608	InGeneSet		GT	-0.047811	InGeneSet
PP	1.93281	InGeneSet		PP	-0.213658	InGeneSet		GT	-0.0604476	InGeneSet
PP	1.69797	InGeneSet		PP	-0.368541	InGeneSet		GT	-0.196719	InGeneSet
PP	-0.550011	InGeneSet		PP	0.669494	InGeneSet		GT	-0.300754	InGeneSet
PP	1.74285	InGeneSet		PP	-0.225875	InGeneSet		GT	-0.345573	InGeneSet
PP	3.2698	InGeneSet		PP	1.27649	InGeneSet		GT	-1.04567	InGeneSet
PP	1.32309	InGeneSet		PP	-0.321324	InGeneSet		GT	-1.12602	InGeneSet
PP	3.34727	InGeneSet		PP	1.55119	InGeneSet		GT	0.403302	InGeneSet
PP	2.3997	InGeneSet		PP	0.566626	InGeneSet		GT	0.405957	InGeneSet
PP	-0.234239	InGeneSet		PP	-0.280648	InGeneSet		GT	0.535181	InGeneSet
PP	2.7998	InGeneSet		PP	-0.155145	InGeneSet		GT	-0.551212	InGeneSet
PP	-0.0634333	InGeneSet		PP	0.402044	InGeneSet		GT	-0.770618	InGeneSet
PP	-0.565376	InGeneSet		PP	-0.40545	InGeneSet		GT	-1.09338	InGeneSet
PP	2.16498	InGeneSet		PP	0.13992	InGeneSet		GT	-1.12752	InGeneSet
PP	2.08798	InGeneSet		PP	0.0306294	InGeneSet		GT	-1.12752	InGeneSet
PP	0.867999	InGeneSet		PP	-0.224158	InGeneSet		GT	-1.12752	InGeneSet
PP	1.34844	InGeneSet		PP	-0.347789	InGeneSet		GT	1.09895	InGeneSet
PP	0.147888	InGeneSet		PP	2.52884	InGeneSet		GT	1.10096	InGeneSet
PP	-0.552755	InGeneSet		PP	-0.40545	InGeneSet		GT	1.08675	InGeneSet
PP	3.09861	InGeneSet		PP	1.13888	InGeneSet		GT	1.09057	InGeneSet
PP	1.41933	InGeneSet		PP	0.563777	InGeneSet		GT	1.00252	InGeneSet
PP	2.07344	InGeneSet		PP	0.544747	InGeneSet		GT	0.990768	InGeneSet
PP	0.455068	InGeneSet		PP	3.08884	InGeneSet		GT	1.02194	InGeneSet
PP	1.64301	InGeneSet		PP	0.192536	InGeneSet		GT	-0.746846	InGeneSet
PP	0.310366	InGeneSet		PP	-0.40545	InGeneSet		GT	-0.783259	InGeneSet
PP	2.58749	InGeneSet		PP	-0.19409	InGeneSet		GT	-0.790473	InGeneSet
PP	-0.437877	InGeneSet		PP	-0.40545	InGeneSet		GT	-1.03106	InGeneSet
PP	-0.340426	InGeneSet		PP	-0.362935	InGeneSet		GT	0.664624	InGeneSet
PP	-0.273819	InGeneSet		PP	-0.0897741	InGeneSet		GT	0.63545	InGeneSet
PP	2.30036	InGeneSet		PP	1.15095	InGeneSet		GT	0.677853	InGeneSet
PP	1.85414	InGeneSet		PP	-0.208862	InGeneSet		GT	-0.265719	InGeneSet
PP	-0.565376	InGeneSet		PP	0.507014	InGeneSet		GT	-1.12319	InGeneSet
PP	-0.531461	InGeneSet		PP	-0.40545	InGeneSet		GT	0.0565601	InGeneSet
PP	1.58258	InGeneSet		PP	-0.0557251	InGeneSet		GT	0.0853921	InGeneSet
PP	-0.550463	InGeneSet		PP	-0.200361	InGeneSet		GT	0.211798	InGeneSet
PP	2.1956	InGeneSet		PP	0.276253	InGeneSet		GT	0.221133	InGeneSet
PP	1.64723	InGeneSet		PP	0.156701	InGeneSet		GT	1.01207	InGeneSet
PP	4.41216	InGeneSet		PP	0.783923	InGeneSet		GT	1.02754	InGeneSet
PP	1.66285	InGeneSet		PP	-0.182657	InGeneSet		GT	1.03693	InGeneSet
PP	-0.301683	InGeneSet		PP	0.393298	InGeneSet		GT	-1.03594	InGeneSet
PP	2.4775	InGeneSet		PP	0.441081	InGeneSet		GT	-0.462295	InGeneSet
PP	0.697008	InGeneSet		PP	0.0227708	InGeneSet		GT	0.289265	InGeneSet
PP	0.149851	InGeneSet		PP	-0.24667	InGeneSet		GT	2.25368	InGeneSet
PP	-0.460978	InGeneSet		PP	-0.383989	InGeneSet		GT	-1.0795	InGeneSet
PP	2.9489	InGeneSet		PP	0.348095	InGeneSet		GT	1.32031	InGeneSet
PP	-0.484414	InGeneSet		PP	-0.40545	InGeneSet		GT	1.34993	InGeneSet
PP	1.48943	InGeneSet		PP	0.283844	InGeneSet		GT	1.34401	InGeneSet
PP	1.27882	InGeneSet		PP	-0.40545	InGeneSet		GT	1.09346	InGeneSet
PP	1.36445	InGeneSet		PP	-0.40545	InGeneSet		GT	1.12945	InGeneSet
PP	1.40288	InGeneSet		PP	-0.341953	InGeneSet		GT	1.13862	InGeneSet
PP	-0.549461	InGeneSet		PP	-0.40545	InGeneSet		GT	0.0372392	InGeneSet
PP	2.55501	InGeneSet		PP	0.0879318	InGeneSet		GT	-0.651802	InGeneSet
ESC	1.89774	Other		ESC	-0.150543	Other		GT	-1.1288	InGeneSet
ESC	-0.282191	Other		ESC	-0.318301	Other		GT	-1.1288	InGeneSet
ESC	2.4587	Other		ESC	1.3927	Other		GT	-1.1288	InGeneSet
ESC	0.302631	Other		ESC	2.80411	Other		GT	-1.1288	InGeneSet
ESC	0.993876	Other		ESC	1.93832	Other		GT	-1.1288	InGeneSet
ESC	-0.301763	Other		ESC	-0.40545	Other		GT	-0.203085	InGeneSet
ESC	-0.562625	Other		ESC	-0.40545	Other		GT	0.111709	InGeneSet
ESC	2.29512	Other		ESC	0.226572	Other		GT	-0.832604	InGeneSet
ESC	1.75243	Other		ESC	-0.0331289	Other		GT	-1.11951	InGeneSet
ESC	1.70647	Other		ESC	0.971241	Other		GT	2.2549	InGeneSet
ESC	0.909233	Other		ESC	0.0874098	Other		GT	2.19437	InGeneSet
ESC	0.679875	Other		ESC	-0.300786	Other		GT	0.398457	InGeneSet
ESC	2.59813	Other		ESC	0.421965	Other		GT	0.52672	InGeneSet
ESC	0.352361	Other		ESC	-0.40545	Other		GT	0.513054	InGeneSet
ESC	2.0435	Other		ESC	-0.0521723	Other		GT	0.18894	InGeneSet
ESC	-0.428891	Other		ESC	0.392218	Other		GT	0.382569	InGeneSet
ESC	1.75933	Other		ESC	-0.345355	Other		GT	0.388096	InGeneSet
ESC	2.36876	Other		ESC	0.00208662	Other		GT	-0.979404	InGeneSet
ESC	1.23495	Other		ESC	0.276682	Other		GT	1.17247	InGeneSet
ESC	0.9126	Other		ESC	-0.155431	Other		GT	1.15442	InGeneSet
ESC	-0.565376	Other		ESC	0.171111	Other		GT	-1.11912	InGeneSet
ESC	1.35806	Other		ESC	0.546706	Other		GT	0.339047	InGeneSet
ESC	1.99776	Other		ESC	-0.163197	Other		GT	0.511654	InGeneSet
ESC	1.92737	Other		ESC	-0.240752	Other		GT	-1.1288	InGeneSet
ESC	-0.365722	Other		ESC	-0.318767	Other		GT	-0.00570107	InGeneSet
ESC	-0.530945	Other		ESC	-0.0538395	Other		GT	-0.00267202	InGeneSet
ESC	-0.438841	Other		ESC	-0.200468	Other		GT	-0.00815789	InGeneSet
ESC	-0.155758	Other		ESC	-0.363847	Other		GT	1.01402	InGeneSet
ESC	1.19863	Other		ESC	-0.202837	Other		GT	-1.07186	InGeneSet
ESC	3.12861	Other		ESC	0.394653	Other		GT	-0.346941	InGeneSet
ESC	1.43128	Other		ESC	-0.289447	Other		GT	0.336277	InGeneSet
ESC	-0.432744	Other		ESC	-0.248636	Other		GT	2.32671	InGeneSet
ESC	2.33472	Other		ESC	4.66846	Other		GT	0.506391	InGeneSet
ESC	0.189296	Other		ESC	-0.363537	Other		GT	1.14574	InGeneSet
ESC	-0.488005	Other		ESC	-0.40545	Other		GT	-0.674984	InGeneSet
ESC	1.63159	Other		ESC	0.565807	Other		GT	-0.76522	InGeneSet
ESC	2.33333	Other		ESC	0.661489	Other		GT	1.67943	InGeneSet
ESC	1.53019	Other		ESC	-0.167206	Other		GT	-1.10709	InGeneSet
ESC	-0.2899	Other		ESC	-0.348895	Other		GT	0.462925	InGeneSet
ESC	-0.166453	Other		ESC	-0.199007	Other		GT	0.504991	InGeneSet
ESC	0.113591	Other		ESC	0.234389	Other		GT	-1.07731	InGeneSet
ESC	2.49986	Other		ESC	3.31806	Other		GT	-1.09214	InGeneSet
ESC	2.37932	Other		ESC	-0.284757	Other		GT	-0.873129	InGeneSet
ESC	0.677061	Other		ESC	0.851416	Other		GT	-0.207474	InGeneSet
ESC	1.43095	Other		ESC	-0.40545	Other		GT	-0.185671	InGeneSet
ESC	3.26804	Other		ESC	-0.0208118	Other		GT	-0.318946	InGeneSet
ESC	-0.194444	Other		ESC	2.58879	Other		GT	-0.324764	InGeneSet
ESC	2.63366	Other		ESC	0.631464	Other		GT	-1.1288	InGeneSet
ESC	1.28242	Other		ESC	-0.332448	Other		GT	-1.1288	InGeneSet
ESC	2.18072	Other		ESC	0.215839	Other		GT	0.240981	InGeneSet
ESC	-0.500849	Other		ESC	-0.40545	Other		GT	0.120042	InGeneSet
ESC	3.25377	Other		ESC	1.27548	Other		GT	-1.1288	InGeneSet
ESC	3.49771	Other		ESC	1.11675	Other		GT	-1.12759	InGeneSet
ESC	2.57953	Other		ESC	0.590434	Other		GT	-1.1288	InGeneSet
ESC	0.797854	Other		ESC	-0.0724369	Other		PE	-0.600975	InGeneSet
ESC	1.72503	Other		ESC	1.63564	Other		PE	-0.594926	InGeneSet
ESC	0.438927	Other		ESC	-0.301836	Other		PE	0.656461	InGeneSet
ESC	0.0709892	Other		ESC	-0.40545	Other		PE	0.6758	InGeneSet
ESC	1.50411	Other		ESC	0.926447	Other		PE	0.7402	InGeneSet
ESC	2.98089	Other		ESC	0.0884305	Other		PE	0.720346	InGeneSet
ESC	-0.494043	Other		ESC	-0.40545	Other		PE	-0.154503	InGeneSet
ESC	-0.565376	Other		ESC	-0.40545	Other		PE	-0.269115	InGeneSet
ESC	-0.457443	Other		ESC	-0.148351	Other		PE	-0.297114	InGeneSet
ESC	-0.565376	Other		ESC	-0.358784	Other		PE	-1.0201	InGeneSet
ESC	2.3557	Other		ESC	0.151872	Other		PE	0.536082	InGeneSet
ESC	0.682351	Other		ESC	0.000526811	Other		PE	0.714871	InGeneSet
ESC	1.66616	Other		ESC	-0.322039	Other		PE	0.711317	InGeneSet
ESC	-0.533476	Other		ESC	-0.32389	Other		PE	0.768163	InGeneSet
ESC	0.229189	Other		ESC	-0.334957	Other		PE	-0.729871	InGeneSet
ESC	1.25962	Other		ESC	0.425468	Other		PE	-0.907922	InGeneSet
ESC	2.12147	Other		ESC	-0.119759	Other		PE	-1.02812	InGeneSet
ESC	0.878126	Other		ESC	0.179668	Other		PE	-1.12706	InGeneSet
ESC	2.28674	Other		ESC	0.00790557	Other		PE	-1.12702	InGeneSet
ESC	0.202712	Other		ESC	-0.379189	Other		PE	-1.12702	InGeneSet
ESC	4.24196	Other		ESC	1.04952	Other		PE	1.03669	InGeneSet
ESC	1.00001	Other		ESC	0.879991	Other		PE	1.03783	InGeneSet
ESC	-0.562601	Other		ESC	-0.40545	Other		PE	1.0237	InGeneSet
ESC	2.01526	Other		ESC	2.3122	Other		PE	1.02754	InGeneSet
ESC	2.12949	Other		ESC	-0.161795	Other		PE	0.941896	InGeneSet
ESC	-0.557755	Other		ESC	-0.40545	Other		PE	0.927846	InGeneSet
ESC	-0.384483	Other		ESC	-0.40545	Other		PE	0.965196	InGeneSet
ESC	1.70845	Other		ESC	2.0177	Other		PE	-0.869621	InGeneSet
ESC	1.51626	Other		ESC	0.203135	Other		PE	-0.672926	InGeneSet
ESC	0.510294	Other		ESC	1.8859	Other		PE	-0.676062	InGeneSet
ESC	0.537555	Other		ESC	-0.0729538	Other		PE	1.22042	InGeneSet
ESC	2.34984	Other		ESC	-0.249872	Other		PE	-0.0556655	InGeneSet
ESC	1.24818	Other		ESC	-0.325766	Other		PE	-0.0901474	InGeneSet
ESC	0.384477	Other		ESC	-0.337668	Other		PE	-0.0358505	InGeneSet
ESC	-0.475829	Other		ESC	-0.40545	Other		PE	1.2459	InGeneSet
ESC	1.86778	Other		ESC	-0.138314	Other		PE	-1.12324	InGeneSet
ESC	0.717434	Other		ESC	-0.40545	Other		PE	0.164915	InGeneSet
ESC	1.56939	Other		ESC	0.00610664	Other		PE	0.194686	InGeneSet
ESC	0.524908	Other		ESC	-0.26085	Other		PE	0.268632	InGeneSet
ESC	-0.488474	Other		ESC	-0.363533	Other		PE	0.276118	InGeneSet
ESC	-0.394266	Other		ESC	-0.260638	Other		PE	1.28184	InGeneSet
ESC	0.62162	Other		ESC	2.65109	Other		PE	1.29754	InGeneSet
ESC	2.95761	Other		ESC	2.34168	Other		PE	1.4043	InGeneSet
ESC	-0.0310129	Other		ESC	-0.40545	Other		PE	-0.523492	InGeneSet
ESC	-0.292985	Other		ESC	-0.385942	Other		PE	0.512114	InGeneSet
ESC	1.66889	Other		ESC	1.53233	Other		PE	1.41116	InGeneSet
ESC	1.89	Other		ESC	-0.290345	Other		PE	2.26232	InGeneSet
ESC	0.48593	Other		ESC	-0.280279	Other		PE	0.45256	InGeneSet
ESC	1.54942	Other		ESC	-0.278615	Other		PE	1.1503	InGeneSet
ESC	1.77294	Other		ESC	-0.354623	Other		PE	1.1859	InGeneSet
ESC	1.01007	Other		ESC	-0.333345	Other		PE	1.1865	InGeneSet
ESC	0.917698	Other		ESC	3.01324	Other		PE	1.14834	InGeneSet
ESC	-0.551738	Other		ESC	-0.40545	Other		PE	1.1871	InGeneSet
ESC	0.915644	Other		ESC	1.70244	Other		PE	1.19661	InGeneSet
ESC	1.19159	Other		ESC	-0.278111	Other		PE	-0.490954	InGeneSet
ESC	0.405358	Other		ESC	-0.389198	Other		PE	-1.04122	InGeneSet
ESC	1.55237	Other		ESC	-0.353498	Other		PE	-1.1288	InGeneSet
ESC	1.07835	Other		ESC	-0.191025	Other		PE	-1.1288	InGeneSet
ESC	-0.555702	Other		ESC	-0.40545	Other		PE	-1.1288	InGeneSet
ESC	2.28219	Other		ESC	-0.142855	Other		PE	-1.1288	InGeneSet
ESC	1.75294	Other		ESC	1.07784	Other		PE	-0.743168	InGeneSet
ESC	1.15855	Other		ESC	3.46296	Other		PE	0.557023	InGeneSet
ESC	0.928851	Other		ESC	-0.383173	Other		PE	0.396018	InGeneSet
ESC	1.6699	Other		ESC	-0.349657	Other		PE	0.178952	InGeneSet
ESC	2.06239	Other		ESC	-0.105698	Other		PE	-0.22401	InGeneSet
ESC	-0.565376	Other		ESC	-0.40545	Other		PE	2.21531	InGeneSet
ESC	0.375323	Other		ESC	0.565285	Other		PE	2.1746	InGeneSet
ESC	-0.157371	Other		ESC	-0.40545	Other		PE	0.880472	InGeneSet
ESC	-0.526208	Other		ESC	-0.40545	Other		PE	1.00558	InGeneSet
ESC	1.85907	Other		ESC	0.72545	Other		PE	0.990357	InGeneSet
ESC	2.98226	Other		ESC	0.979163	Other		PE	0.646146	InGeneSet
ESC	0.565366	Other		ESC	-0.40545	Other		PE	0.856079	InGeneSet
ESC	1.45599	Other		ESC	2.9432	Other		PE	0.862395	InGeneSet
ESC	-0.364006	Other		ESC	-0.357253	Other		PE	-0.983282	InGeneSet
ESC	1.54389	Other		ESC	-0.378171	Other		PE	1.00328	InGeneSet
ESC	0.00488828	Other		ESC	-0.40545	Other		PE	0.985782	InGeneSet
ESC	2.23643	Other		ESC	0.439596	Other		PE	-0.734876	InGeneSet
ESC	-0.532413	Other		ESC	-0.40545	Other		PE	-0.414536	InGeneSet
ESC	1.39925	Other		ESC	-0.10984	Other		PE	1.15209	InGeneSet
ESC	2.65571	Other		ESC	0.135314	Other		PE	-1.11782	InGeneSet
ESC	2.19054	Other		ESC	0.270958	Other		PE	0.122681	InGeneSet
ESC	0.949405	Other		ESC	-0.288088	Other		PE	0.125614	InGeneSet
ESC	1.43948	Other		ESC	-0.138412	Other		PE	0.119387	InGeneSet
ESC	1.21896	Other		ESC	1.89983	Other		PE	-0.255774	InGeneSet
ESC	-0.473404	Other		ESC	1.0972	Other		PE	-1.12637	InGeneSet
ESC	-0.235867	Other		ESC	-0.381296	Other		PE	1.43905	InGeneSet
ESC	1.09967	Other		ESC	-0.262504	Other		PE	1.40427	InGeneSet
ESC	1.54644	Other		ESC	0.481722	Other		PE	2.61185	InGeneSet
ESC	0.498708	Other		ESC	0.894431	Other		PE	0.616066	InGeneSet
ESC	-0.112111	Other		ESC	-0.40545	Other		PE	1.26263	InGeneSet
ESC	2.33012	Other		ESC	0.145535	Other		PE	-0.779001	InGeneSet
ESC	1.45634	Other		ESC	0.719197	Other		PE	-1.10593	InGeneSet
ESC	-0.409001	Other		ESC	-0.40545	Other		PE	1.47628	InGeneSet
ESC	1.60858	Other		ESC	-0.194483	Other		PE	-1.1288	InGeneSet
ESC	-0.316286	Other		ESC	-0.40545	Other		PE	0.833768	InGeneSet
ESC	1.34259	Other		ESC	-0.195602	Other		PE	0.889412	InGeneSet
ESC	1.33851	Other		ESC	-0.339812	Other		PE	0.890425	InGeneSet
ESC	1.94891	Other		ESC	1.35622	Other		PE	0.796351	InGeneSet
ESC	1.50863	Other		ESC	-0.141421	Other		PE	-1.07303	InGeneSet
ESC	1.20763	Other		ESC	0.912697	Other		PE	-0.311979	InGeneSet
ESC	2.39424	Other		ESC	0.0357626	Other		PE	-0.290112	InGeneSet
ESC	-0.485938	Other		ESC	-0.39279	Other		PE	-0.12026	InGeneSet
ESC	0.0564384	Other		ESC	-0.267948	Other		PE	-0.126114	InGeneSet
ESC	0.699895	Other		ESC	0.0869485	Other		PE	-1.1288	InGeneSet
ESC	-0.564372	Other		ESC	-0.360138	Other		PE	-1.1288	InGeneSet
ESC	1.89195	Other		ESC	0.0785631	Other		PE	0.546717	InGeneSet
ESC	-0.356251	Other		ESC	-0.40545	Other		PE	0.40116	InGeneSet
ESC	-0.565376	Other		ESC	-0.357004	Other		PE	-0.292579	InGeneSet
ESC	-0.071596	Other		ESC	-0.40545	Other		PE	-1.11003	InGeneSet
ESC	1.69222	Other		ESC	-0.120009	Other		PE	-1.1288	InGeneSet
ESC	1.92707	Other		ESC	-0.176333	Other		PP	-0.126941	InGeneSet
ESC	2.55234	Other		ESC	1.31827	Other		PP	-0.117684	InGeneSet
ESC	-0.565376	Other		ESC	-0.40545	Other		PP	1.22587	InGeneSet
ESC	2.38621	Other		ESC	0.0815036	Other		PP	1.24731	InGeneSet
ESC	-0.184114	Other		ESC	-0.40545	Other		PP	1.31807	InGeneSet
ESC	-0.541783	Other		ESC	-0.371126	Other		PP	1.29044	InGeneSet
ESC	2.40282	Other		ESC	-0.165142	Other		PP	-0.337544	InGeneSet
ESC	-0.565376	Other		ESC	-0.40545	Other		PP	-0.479545	InGeneSet
ESC	0.65072	Other		ESC	-0.390937	Other		PP	-0.466132	InGeneSet
ESC	2.57548	Other		ESC	-0.132682	Other		PP	1.18503	InGeneSet
ESC	1.31103	Other		ESC	-0.370337	Other		PP	0.0603174	InGeneSet
ESC	-0.494016	Other		ESC	-0.40545	Other		PP	0.540421	InGeneSet
ESC	-0.0716635	Other		ESC	-0.40545	Other		PP	0.527898	InGeneSet
ESC	0.796149	Other		ESC	-0.40545	Other		PP	0.782692	InGeneSet
ESC	0.217938	Other		ESC	0.930925	Other		PP	-0.366989	InGeneSet
ESC	-0.544658	Other		ESC	-0.366012	Other		PP	-0.67526	InGeneSet
ESC	1.29945	Other		ESC	-0.212514	Other		PP	2.14993	InGeneSet
ESC	1.63044	Other		ESC	-0.240128	Other		PP	-0.0521206	InGeneSet
ESC	2.3027	Other		ESC	0.0293669	Other		PP	-0.0394235	InGeneSet
ESC	1.50777	Other		ESC	1.13718	Other		PP	-0.0405877	InGeneSet
ESC	0.647529	Other		ESC	3.07152	Other		PP	1.08419	InGeneSet
ESC	2.15948	Other		ESC	2.29035	Other		PP	1.08501	InGeneSet
ESC	1.01394	Other		ESC	-0.38652	Other		PP	1.07032	InGeneSet
ESC	0.68393	Other		ESC	-0.320832	Other		PP	1.07419	InGeneSet
ESC	2.2878	Other		ESC	0.107257	Other		PP	0.989929	InGeneSet
ESC	-0.565376	Other		ESC	-0.40545	Other		PP	0.974125	InGeneSet
ESC	2.59584	Other		ESC	1.06233	Other		PP	1.00791	InGeneSet
ESC	-0.558531	Other		ESC	-0.40545	Other		PP	-0.180602	InGeneSet
ESC	1.93122	Other		ESC	-0.189597	Other		PP	-0.716827	InGeneSet
ESC	-0.562559	Other		ESC	1.22874	Other		PP	-0.722165	InGeneSet
ESC	0.0439956	Other		ESC	-0.378153	Other		PP	2.51796	InGeneSet
ESC	3.85994	Other		ESC	-0.342444	Other		PP	-0.617187	InGeneSet
ESC	0.603399	Other		ESC	0.95565	Other		PP	-0.64803	InGeneSet
ESC	3.47131	Other		ESC	1.25471	Other		PP	-0.605533	InGeneSet
ESC	0.755416	Other		ESC	-0.354164	Other		PP	1.75693	InGeneSet
ESC	-0.148231	Other		ESC	-0.40545	Other		PP	-0.813585	InGeneSet
ESC	-0.100013	Other		ESC	-0.373836	Other		PP	0.236064	InGeneSet
ESC	2.236	Other		ESC	-0.000399824	Other		PP	0.26579	InGeneSet
ESC	-0.563828	Other		ESC	-0.40545	Other		PP	0.285963	InGeneSet
ESC	-0.565376	Other		ESC	-0.40545	Other		PP	0.299959	InGeneSet
ESC	-0.493499	Other		ESC	2.83956	Other		PP	1.58828	InGeneSet
ESC	1.06699	Other		ESC	-0.119397	Other		PP	1.60463	InGeneSet
ESC	0.622388	Other		ESC	-0.106146	Other		PP	1.38148	InGeneSet
ESC	2.46139	Other		ESC	-0.305298	Other		PP	-0.867523	InGeneSet
ESC	1.20125	Other		ESC	-0.350885	Other		PP	1.77994	InGeneSet
ESC	1.73619	Other		ESC	-0.146778	Other		PP	1.44375	InGeneSet
ESC	1.32622	Other		ESC	-0.112693	Other		PP	1.98935	InGeneSet
ESC	4.38699	Other		ESC	0.474832	Other		PP	1.19657	InGeneSet
ESC	1.26264	Other		ESC	-0.217049	Other		PP	1.31592	InGeneSet
ESC	2.0406	Other		ESC	1.6227	Other		PP	1.35108	InGeneSet
ESC	1.71162	Other		ESC	0.088947	Other		PP	1.34425	InGeneSet
ESC	3.36765	Other		ESC	0.323159	Other		PP	1.27427	InGeneSet
ESC	1.72813	Other		ESC	-0.149875	Other		PP	1.31102	InGeneSet
ESC	-0.512329	Other		ESC	1.50144	Other		PP	1.31933	InGeneSet
ESC	-0.489984	Other		ESC	-0.337737	Other		PP	0.490291	InGeneSet
ESC	0.101916	Other		ESC	-0.388758	Other		PP	-0.881095	InGeneSet
ESC	1.5572	Other		ESC	1.50146	Other		PP	-1.1288	InGeneSet
ESC	-0.13939	Other		ESC	-0.274724	Other		PP	-1.1288	InGeneSet
ESC	1.38368	Other		ESC	-0.211435	Other		PP	-1.1288	InGeneSet
ESC	-0.120641	Other		ESC	-0.31051	Other		PP	-1.1288	InGeneSet
ESC	2.27528	Other		ESC	-0.304516	Other		PP	1.27486	InGeneSet
ESC	0.440074	Other		ESC	1.94133	Other		PP	1.54322	InGeneSet
ESC	1.20182	Other		ESC	-0.3521	Other		PP	0.247309	InGeneSet
ESC	1.74994	Other		ESC	0.698519	Other		PP	1.2415	InGeneSet
ESC	4.09171	Other		ESC	0.294977	Other		PP	0.983759	InGeneSet
ESC	4.1466	Other		ESC	1.14777	Other		PP	2.04101	InGeneSet
ESC	2.01089	Other		ESC	-0.177897	Other		PP	2.0023	InGeneSet
ESC	0.0514398	Other		ESC	0.288975	Other		PP	0.996086	InGeneSet
ESC	0.00843959	Other		ESC	0.551669	Other		PP	1.12864	InGeneSet
ESC	-0.554491	Other		ESC	-0.40545	Other		PP	1.11308	InGeneSet
ESC	-0.491354	Other		ESC	1.94229	Other		PP	0.761671	InGeneSet
ESC	-0.565376	Other		ESC	-0.40545	Other		PP	0.942685	InGeneSet
ESC	0.74292	Other		ESC	-0.334921	Other		PP	0.949158	InGeneSet
ESC	-0.565376	Other		ESC	2.07361	Other		PP	-0.710298	InGeneSet
ESC	1.25413	Other		ESC	-0.307259	Other		PP	0.974872	InGeneSet
ESC	1.47888	Other		ESC	-0.272914	Other		PP	0.958497	InGeneSet
ESC	1.30342	Other		ESC	-0.40545	Other		PP	1.20156	InGeneSet
ESC	2.19947	Other		ESC	0.358053	Other		PP	-0.871116	InGeneSet
ESC	2.01188	Other		ESC	1.26573	Other		PP	0.836645	InGeneSet
ESC	-0.325934	Other		ESC	-0.40545	Other		PP	1.81464	InGeneSet
ESC	0.315989	Other		ESC	1.46676	Other		PP	0.272588	InGeneSet
ESC	2.05974	Other		ESC	-0.00200347	Other		PP	0.276879	InGeneSet
ESC	0.183823	Other		ESC	0.051613	Other		PP	0.270907	InGeneSet
ESC	2.10058	Other		ESC	-0.250302	Other		PP	0.89378	InGeneSet
ESC	3.45751	Other		ESC	0.163449	Other		PP	-1.1001	InGeneSet
ESC	1.92948	Other		ESC	-0.247273	Other		PP	0.758461	InGeneSet
ESC	3.269	Other		ESC	-0.0393027	Other		PP	1.01335	InGeneSet
ESC	-0.514886	Other		ESC	-0.40545	Other		PP	2.58063	InGeneSet
ESC	2.98641	Other		ESC	2.6171	Other		PP	0.48151	InGeneSet
ESC	0.827875	Other		ESC	-0.324036	Other		PP	1.4272	InGeneSet
ESC	0.772626	Other		ESC	-0.361599	Other		PP	-0.947196	InGeneSet
ESC	-0.0339534	Other		ESC	-0.348102	Other		PP	-0.930983	InGeneSet
ESC	2.06636	Other		ESC	-0.115526	Other		PP	1.42812	InGeneSet
ESC	-0.294541	Other		ESC	3.39426	Other		PP	-1.10252	InGeneSet
ESC	1.76986	Other		ESC	3.49095	Other		PP	0.7904	InGeneSet
ESC	-0.512134	Other		ESC	-0.40545	Other		PP	0.838697	InGeneSet
ESC	0.791789	Other		ESC	-0.358605	Other		PP	-0.0110502	InGeneSet
ESC	-0.150138	Other		ESC	-0.1691	Other		PP	-0.061136	InGeneSet
ESC	0.626431	Other		ESC	-0.311882	Other		PP	-1.11406	InGeneSet
ESC	0.155194	Other		ESC	0.106564	Other		PP	-0.306151	InGeneSet
ESC	0.156216	Other		ESC	-0.190216	Other		PP	-0.287372	InGeneSet
ESC	-0.327265	Other		ESC	-0.342903	Other		PP	-0.616115	InGeneSet
ESC	-0.18107	Other		ESC	-0.40545	Other		PP	-0.62016	InGeneSet
ESC	0.868275	Other		ESC	-0.143703	Other		PP	-0.912499	InGeneSet
ESC	2.06393	Other		ESC	-0.274566	Other		PP	-0.548044	InGeneSet
ESC	0.5235	Other		ESC	-0.345871	Other		PP	0.343535	InGeneSet
ESC	-0.411205	Other		ESC	1.46761	Other		PP	0.212095	InGeneSet
ESC	1.81052	Other		ESC	2.18238	Other		PP	0.383282	InGeneSet
ESC	2.64718	Other		ESC	-0.167804	Other		PP	0.982206	InGeneSet
ESC	1.48713	Other		ESC	-0.266076	Other		PP	-1.12456	InGeneSet
ESC	1.56684	Other		ESC	-0.211128	Other		EP	0.558448	InGeneSet
ESC	-0.565376	Other		ESC	-0.40545	Other		EP	0.567786	InGeneSet
ESC	-0.558421	Other		ESC	-0.40545	Other		EP	1.99283	InGeneSet
ESC	1.40417	Other		ESC	-0.329816	Other		EP	2.01333	InGeneSet
ESC	1.14705	Other		ESC	-0.174202	Other		EP	2.07485	InGeneSet
ESC	1.25966	Other		ESC	-0.353723	Other		EP	2.04555	InGeneSet
ESC	1.26745	Other		ESC	0.133508	Other		EP	-0.104228	InGeneSet
ESC	0.783992	Other		ESC	0.0640146	Other		EP	-0.248424	InGeneSet
ESC	1.70162	Other		ESC	-0.235205	Other		EP	-0.251336	InGeneSet
ESC	3.06972	Other		ESC	0.670559	Other		EP	-0.0268774	InGeneSet
ESC	2.2806	Other		ESC	0.0461049	Other		EP	1.12203	InGeneSet
ESC	2.63013	Other		ESC	1.26903	Other		EP	0.100622	InGeneSet
ESC	1.50793	Other		ESC	-0.36711	Other		EP	0.086102	InGeneSet
ESC	2.32161	Other		ESC	1.53279	Other		EP	1.20748	InGeneSet
ESC	3.84943	Other		ESC	0.867296	Other		EP	0.863387	InGeneSet
ESC	0.675425	Other		ESC	0.0117862	Other		EP	-0.00720399	InGeneSet
ESC	0.789153	Other		ESC	-0.266332	Other		EP	4.86228	InGeneSet
ESC	1.81309	Other		ESC	-0.0262069	Other		EP	1.06587	InGeneSet
ESC	2.24801	Other		ESC	-0.177327	Other		EP	1.09092	InGeneSet
ESC	0.434794	Other		ESC	-0.280209	Other		EP	1.09604	InGeneSet
ESC	2.25624	Other		ESC	0.180833	Other		EP	1.02084	InGeneSet
ESC	1.28764	Other		ESC	-0.251338	Other		EP	1.01903	InGeneSet
ESC	1.64109	Other		ESC	-0.045809	Other		EP	1.00298	InGeneSet
ESC	-0.563064	Other		ESC	-0.40545	Other		EP	1.007	InGeneSet
ESC	1.49983	Other		ESC	-0.40545	Other		EP	0.934716	InGeneSet
ESC	2.85343	Other		ESC	0.205593	Other		EP	0.904371	InGeneSet
ESC	1.1327	Other		ESC	1.4329	Other		EP	0.944948	InGeneSet
ESC	2.07831	Other		ESC	-0.113276	Other		EP	0.506493	InGeneSet
ESC	-0.514279	Other		ESC	1.13811	Other		EP	-0.999312	InGeneSet
ESC	-0.565376	Other		ESC	-0.125333	Other		EP	-1.00705	InGeneSet
ESC	1.52496	Other		ESC	-0.40545	Other		EP	2.04733	InGeneSet
ESC	0.488811	Other		ESC	-0.27442	Other		EP	-1.03115	InGeneSet
ESC	1.18249	Other		ESC	-0.0953821	Other		EP	-1.03848	InGeneSet
ESC	1.60028	Other		ESC	4.39904	Other		EP	-1.02832	InGeneSet
ESC	-0.502519	Other		ESC	-0.194284	Other		EP	-0.164823	InGeneSet
ESC	0.491699	Other		ESC	-0.307895	Other		EP	-0.500836	InGeneSet
ESC	0.554551	Other		ESC	-0.341229	Other		EP	0.503806	InGeneSet
ESC	1.23284	Other		ESC	-0.40545	Other		EP	0.53746	InGeneSet
ESC	-0.165568	Other		ESC	-0.40545	Other		EP	0.897224	InGeneSet
ESC	2.15539	Other		ESC	-0.169005	Other		EP	0.899566	InGeneSet
ESC	-0.565376	Other		ESC	-0.40545	Other		EP	0.884091	InGeneSet
ESC	3.19006	Other		ESC	0.204932	Other		EP	0.900086	InGeneSet
ESC	0.0413702	Other		ESC	-0.293625	Other		EP	-0.016556	InGeneSet
ESC	0.710717	Other		ESC	-0.234926	Other		EP	0.292978	InGeneSet
ESC	0.871825	Other		ESC	-0.37285	Other		EP	0.778496	InGeneSet
ESC	1.53132	Other		ESC	-0.159377	Other		EP	1.05028	InGeneSet
ESC	1.62573	Other		ESC	-0.181503	Other		EP	1.56772	InGeneSet
ESC	0.539018	Other		ESC	-0.257676	Other		EP	1.04427	InGeneSet
ESC	2.8677	Other		ESC	0.107639	Other		EP	1.45007	InGeneSet
ESC	0.292392	Other		ESC	-0.144302	Other		EP	1.48425	InGeneSet
ESC	-0.335445	Other		ESC	-0.40545	Other		EP	1.48405	InGeneSet
ESC	0.442065	Other		ESC	0.27995	Other		EP	1.62719	InGeneSet
ESC	3.48134	Other		ESC	-0.287257	Other		EP	1.65503	InGeneSet
ESC	1.02256	Other		ESC	-0.335787	Other		EP	1.6703	InGeneSet
ESC	1.68953	Other		ESC	1.16676	Other		EP	1.41578	InGeneSet
ESC	1.66153	Other		ESC	2.03256	Other		EP	-0.836651	InGeneSet
ESC	0.582484	Other		ESC	-0.226301	Other		EP	-1.1288	InGeneSet
ESC	1.80457	Other		ESC	0.15795	Other		EP	-1.1288	InGeneSet
ESC	0.688036	Other		ESC	0.0467854	Other		EP	-1.1288	InGeneSet
ESC	1.39574	Other		ESC	-0.275112	Other		EP	-1.1288	InGeneSet
ESC	0.753595	Other		ESC	-0.348051	Other		EP	2.39987	InGeneSet
ESC	1.04486	Other		ESC	1.20123	Other		EP	0.957847	InGeneSet
ESC	2.14832	Other		ESC	-0.104638	Other		EP	0.291272	InGeneSet
ESC	1.7741	Other		ESC	-0.40545	Other		EP	2.65663	InGeneSet
ESC	-0.436833	Other		ESC	-0.40545	Other		EP	2.32464	InGeneSet
ESC	-0.484245	Other		ESC	-0.357352	Other		EP	2.29997	InGeneSet
ESC	-0.533012	Other		ESC	-0.380907	Other		EP	2.21429	InGeneSet
ESC	3.05713	Other		ESC	0.427726	Other		EP	1.37369	InGeneSet
ESC	1.31782	Other		ESC	0.0712605	Other		EP	1.50574	InGeneSet
ESC	1.32519	Other		ESC	-0.239379	Other		EP	1.49065	InGeneSet
ESC	1.43141	Other		ESC	-0.193236	Other		EP	1.1304	InGeneSet
ESC	2.98283	Other		ESC	0.569388	Other		EP	1.41867	InGeneSet
ESC	-0.278641	Other		ESC	-0.273711	Other		EP	1.42496	InGeneSet
ESC	3.62619	Other		ESC	0.323889	Other		EP	0.570988	InGeneSet
ESC	1.99402	Other		ESC	-0.154411	Other		EP	1.10861	InGeneSet
ESC	0.401568	Other		ESC	-0.102497	Other		EP	1.08592	InGeneSet
ESC	1.79428	Other		ESC	1.92944	Other		EP	2.24321	InGeneSet
ESC	1.31982	Other		ESC	-0.292772	Other		EP	-1.00861	InGeneSet
ESC	-0.536707	Other		ESC	-0.40545	Other		EP	-0.274529	InGeneSet
ESC	1.2532	Other		ESC	0.0848931	Other		EP	1.49697	InGeneSet
ESC	-0.38792	Other		ESC	-0.345649	Other		EP	0.747562	InGeneSet
ESC	0.00142758	Other		ESC	-0.40545	Other		EP	0.754109	InGeneSet
ESC	0.831795	Other		ESC	1.02229	Other		EP	0.747495	InGeneSet
ESC	-0.565376	Other		ESC	-0.40545	Other		EP	2.20016	InGeneSet
ESC	-0.534511	Other		ESC	-0.40545	Other		EP	-1.06407	InGeneSet
ESC	1.55025	Other		ESC	-0.012245	Other		EP	1.71588	InGeneSet
ESC	0.610811	Other		ESC	-0.40545	Other		EP	0.462572	InGeneSet
ESC	-0.550563	Other		ESC	-0.40545	Other		EP	2.012	InGeneSet
ESC	1.43037	Other		ESC	-0.294805	Other		EP	0.422201	InGeneSet
ESC	0.531873	Other		ESC	-0.0979841	Other		EP	1.66916	InGeneSet
ESC	-0.29365	Other		ESC	-0.374727	Other		EP	-0.342603	InGeneSet
ESC	-0.561339	Other		ESC	-0.40545	Other		EP	-0.902236	InGeneSet
ESC	-0.55785	Other		ESC	-0.40545	Other		EP	0.13646	InGeneSet
ESC	1.64741	Other		ESC	2.84513	Other		EP	-1.1112	InGeneSet
ESC	2.18438	Other		ESC	0.672589	Other		EP	1.37204	InGeneSet
ESC	-0.564489	Other		ESC	-0.387446	Other		EP	1.42418	InGeneSet
ESC	1.39383	Other		ESC	-0.300097	Other		EP	0.716674	InGeneSet
ESC	2.16725	Other		ESC	0.72293	Other		EP	0.718071	InGeneSet
ESC	0.912563	Other		ESC	0.264439	Other		EP	-1.11765	InGeneSet
ESC	1.14109	Other		ESC	-0.366382	Other		EP	-0.419594	InGeneSet
ESC	-0.555912	Other		ESC	-0.234272	Other		EP	-0.400759	InGeneSet
ESC	1.07654	Other		ESC	0.812966	Other		EP	-0.716018	InGeneSet
ESC	1.42552	Other		ESC	0.217774	Other		EP	-0.718846	InGeneSet
ESC	-0.495309	Other		ESC	-0.40545	Other		EP	0.564985	InGeneSet
ESC	1.25045	Other		ESC	-0.247383	Other		EP	1.65672	InGeneSet
ESC	1.69544	Other		ESC	-0.139608	Other		EP	0.620126	InGeneSet
ESC	1.53476	Other		ESC	-0.274739	Other		EP	0.442916	InGeneSet
ESC	0.11075	Other		ESC	-0.40545	Other		EP	-0.944577	InGeneSet
ESC	-0.469689	Other		ESC	-0.0640604	Other		EP	2.13129	InGeneSet
ESC	1.89546	Other		ESC	-0.22033	Other		EP	-1.1288	InGeneSet
ESC	-0.565376	Other		ESC	-0.40545	Other		FE	-0.658515	InGeneSet
ESC	-0.554308	Other		ESC	-0.40545	Other		FE	-0.654436	InGeneSet
ESC	0.157034	Other		ESC	-0.334174	Other		FE	0.116685	InGeneSet
ESC	1.00385	Other		ESC	-0.40545	Other		FE	0.131291	InGeneSet
ESC	-0.404625	Other		ESC	-0.40545	Other		FE	0.186844	InGeneSet
ESC	2.61132	Other		ESC	-0.0911081	Other		FE	0.179343	InGeneSet
ESC	-0.536777	Other		ESC	-0.32592	Other		FE	-0.487503	InGeneSet
ESC	1.58034	Other		ESC	2.99003	Other		FE	-0.613709	InGeneSet
ESC	1.78924	Other		ESC	-0.26625	Other		FE	-0.604336	InGeneSet
ESC	-0.115496	Other		ESC	3.06718	Other		FE	0.779154	InGeneSet
ESC	-0.553125	Other		ESC	-0.40545	Other		FE	-0.657786	InGeneSet
ESC	1.0028	Other		ESC	-0.196132	Other		FE	0.536324	InGeneSet
ESC	1.3377	Other		ESC	-0.367136	Other		FE	0.521317	InGeneSet
ESC	0.663719	Other		ESC	-0.357774	Other		FE	0.883549	InGeneSet
ESC	-0.332836	Other		ESC	-0.40545	Other		FE	-0.458072	InGeneSet
ESC	1.5213	Other		ESC	0.0910608	Other		FE	-0.783534	InGeneSet
ESC	1.36308	Other		ESC	-0.191655	Other		FE	1.64186	InGeneSet
ESC	1.32669	Other		ESC	-0.314498	Other		FE	-0.92163	InGeneSet
ESC	-0.540926	Other		ESC	-0.40545	Other		FE	-0.920578	InGeneSet
ESC	-0.547985	Other		ESC	-0.40545	Other		FE	-0.923657	InGeneSet
ESC	1.29471	Other		ESC	0.274863	Other		FE	1.20895	InGeneSet
ESC	-0.193458	Other		ESC	-0.40545	Other		FE	1.20933	InGeneSet
ESC	0.442282	Other		ESC	-0.275416	Other		FE	1.19422	InGeneSet
ESC	1.78968	Other		ESC	-0.107149	Other		FE	1.19821	InGeneSet
ESC	1.01322	Other		ESC	-0.363933	Other		FE	1.11296	InGeneSet
ESC	-0.565376	Other		ESC	-0.40545	Other		FE	1.09474	InGeneSet
ESC	1.88119	Other		ESC	-0.023173	Other		FE	1.13278	InGeneSet
ESC	2.18574	Other		ESC	0.0267696	Other		FE	-0.0897868	InGeneSet
ESC	-0.45535	Other		ESC	-0.40545	Other		FE	-0.378575	InGeneSet
ESC	-0.262047	Other		ESC	-0.274187	Other		FE	-0.389137	InGeneSet
ESC	0.772055	Other		ESC	-0.355562	Other		FE	2.48311	InGeneSet
ESC	2.81254	Other		ESC	0.337874	Other		FE	-0.881731	InGeneSet
ESC	0.974281	Other		ESC	1.1997	Other		FE	-0.895338	InGeneSet
ESC	1.22908	Other		ESC	-0.294029	Other		FE	-0.873502	InGeneSet
ESC	0.488266	Other		ESC	-0.374188	Other		FE	1.21898	InGeneSet
ESC	1.55487	Other		ESC	0.481298	Other		FE	-1.08869	InGeneSet
ESC	1.52497	Other		ESC	-0.0552677	Other		FE	0.127486	InGeneSet
ESC	1.94312	Other		ESC	-0.122339	Other		FE	0.15748	InGeneSet
ESC	1.53737	Other		ESC	0.118659	Other		FE	0.504132	InGeneSet
ESC	2.07252	Other		ESC	0.271544	Other		FE	0.514177	InGeneSet
ESC	-0.515003	Other		ESC	-0.40545	Other		FE	1.88152	InGeneSet
ESC	1.1871	Other		ESC	-0.37613	Other		FE	1.89843	InGeneSet
ESC	0.294944	Other		ESC	-0.112522	Other		FE	1.44595	InGeneSet
ESC	1.59009	Other		ESC	-0.40545	Other		FE	-1.03705	InGeneSet
ESC	1.43462	Other		ESC	-0.40545	Other		FE	2.11037	InGeneSet
ESC	3.73535	Other		ESC	0.977309	Other		FE	1.70874	InGeneSet
ESC	-0.367803	Other		ESC	-0.381973	Other		FE	2.06931	InGeneSet
ESC	0.432206	Other		ESC	-0.245009	Other		FE	0.761579	InGeneSet
ESC	1.33758	Other		ESC	-0.0829222	Other		FE	1.30348	InGeneSet
ESC	0.723308	Other		ESC	-0.253093	Other		FE	1.34	InGeneSet
ESC	1.16108	Other		ESC	-0.372562	Other		FE	1.33898	InGeneSet
ESC	1.22878	Other		ESC	-0.298989	Other		FE	0.991536	InGeneSet
ESC	1.83329	Other		ESC	-0.332158	Other		FE	1.02071	InGeneSet
ESC	1.21637	Other		ESC	0.11142	Other		FE	1.03015	InGeneSet
ESC	0.941795	Other		ESC	-0.376904	Other		FE	0.153102	InGeneSet
ESC	1.45962	Other		ESC	-0.351112	Other		FE	-0.645791	InGeneSet
ESC	2.09031	Other		ESC	-0.118051	Other		FE	-1.1272	InGeneSet
ESC	0.428233	Other		ESC	3.42223	Other		FE	-1.1264	InGeneSet
ESC	0.770633	Other		ESC	1.26117	Other		FE	-1.12615	InGeneSet
ESC	-0.469268	Other		ESC	0.411075	Other		FE	-1.12564	InGeneSet
ESC	2.1063	Other		ESC	-0.196094	Other		FE	-0.270167	InGeneSet
ESC	1.89655	Other		ESC	1.85629	Other		FE	2.29353	InGeneSet
ESC	1.95348	Other		ESC	0.0619295	Other		FE	0.503431	InGeneSet
ESC	1.92598	Other		ESC	0.0318011	Other		FE	-0.00526251	InGeneSet
ESC	4.04899	Other		ESC	0.444908	Other		FE	-0.299088	InGeneSet
ESC	-0.565376	Other		ESC	-0.340222	Other		FE	1.74452	InGeneSet
ESC	0.235644	Other		ESC	0.822784	Other		FE	1.72165	InGeneSet
ESC	0.984532	Other		ESC	-0.386263	Other		FE	1.08982	InGeneSet
ESC	0.192483	Other		ESC	-0.40545	Other		FE	1.20835	InGeneSet
ESC	0.62795	Other		ESC	-0.352151	Other		FE	1.19307	InGeneSet
ESC	1.19778	Other		ESC	-0.324687	Other		FE	0.850753	InGeneSet
ESC	-0.560836	Other		ESC	-0.40545	Other		FE	1.10527	InGeneSet
ESC	0.413814	Other		ESC	-0.327559	Other		FE	1.11148	InGeneSet
ESC	1.31742	Other		ESC	0.642326	Other		FE	-0.985732	InGeneSet
ESC	0.384058	Other		ESC	0.808523	Other		FE	1.04196	InGeneSet
ESC	-0.555308	Other		ESC	-0.347981	Other		FE	1.03289	InGeneSet
ESC	1.7624	Other		ESC	-0.154871	Other		FE	1.69354	InGeneSet
ESC	1.16794	Other		ESC	-0.264467	Other		FE	-1.00878	InGeneSet
ESC	0.4281	Other		ESC	-0.40545	Other		FE	0.700042	InGeneSet
ESC	1.07597	Other		ESC	4.28803	Other		FE	2.08602	InGeneSet
ESC	-0.0880759	Other		ESC	-0.40545	Other		FE	0.0270844	InGeneSet
ESC	1.61257	Other		ESC	-0.222058	Other		FE	0.030764	InGeneSet
ESC	0.267537	Other		ESC	-0.173929	Other		FE	0.0251961	InGeneSet
ESC	1.85439	Other		ESC	0.159728	Other		FE	-0.0451099	InGeneSet
ESC	1.52436	Other		ESC	-0.251848	Other		FE	-1.12141	InGeneSet
ESC	1.13993	Other		ESC	2.07477	Other		FE	0.130912	InGeneSet
ESC	0.548666	Other		ESC	-0.323523	Other		FE	0.97557	InGeneSet
ESC	2.2522	Other		ESC	-0.166795	Other		FE	2.34707	InGeneSet
ESC	1.54742	Other		ESC	1.75754	Other		FE	0.469511	InGeneSet
ESC	0.267078	Other		ESC	-0.252537	Other		FE	1.53205	InGeneSet
ESC	-0.565376	Other		ESC	-0.40545	Other		FE	-0.552056	InGeneSet
ESC	1.6873	Other		ESC	0.559837	Other		FE	-0.893747	InGeneSet
ESC	2.08061	Other		ESC	1.86738	Other		FE	1.47258	InGeneSet
ESC	3.16818	Other		ESC	1.25772	Other		FE	-1.10136	InGeneSet
ESC	2.46848	Other		ESC	-0.291668	Other		FE	0.609745	InGeneSet
ESC	-0.552858	Other		ESC	-0.40545	Other		FE	0.650087	InGeneSet
ESC	0.0249369	Other		ESC	-0.200177	Other		FE	0.219988	InGeneSet
ESC	2.99293	Other		ESC	-0.158463	Other		FE	0.183984	InGeneSet
ESC	1.00482	Other		ESC	-0.192889	Other		FE	-1.1288	InGeneSet
ESC	0.0598996	Other		ESC	-0.300602	Other		FE	-0.35613	InGeneSet
ESC	1.55097	Other		ESC	-0.17746	Other		FE	-0.342727	InGeneSet
ESC	3.36328	Other		ESC	0.787501	Other		FE	-0.0763598	InGeneSet
ESC	2.14373	Other		ESC	-0.223764	Other		FE	-0.0815356	InGeneSet
ESC	0.755342	Other		ESC	-0.195432	Other		FE	-1.01562	InGeneSet
ESC	1.2864	Other		ESC	-0.308118	Other		FE	-0.624611	InGeneSet
ESC	2.10528	Other		ESC	0.100919	Other		FE	-0.0110031	InGeneSet
ESC	0.389359	Other		ESC	-0.358238	Other		FE	-0.145922	InGeneSet
ESC	1.21554	Other		ESC	3.08893	Other		FE	0.326196	InGeneSet
ESC	1.27499	Other		ESC	-0.269938	Other		FE	-0.435643	InGeneSet
ESC	1.87383	Other		ESC	-0.00305465	Other		FE	-1.1288	InGeneSet
ESC	1.10654	Other		ESC	-0.243531	Other		ES	0.0407329	Other
ESC	-0.543703	Other		ESC	0.534231	Other		ES	-0.00208311	Other
ESC	0.70189	Other		ESC	1.21557	Other		ES	0.0201009	Other
ESC	1.48955	Other		ESC	-0.250555	Other		ES	0.0214334	Other
ESC	1.11265	Other		ESC	0.292186	Other		ES	0.0186875	Other
ESC	1.89002	Other		ESC	-0.29132	Other		ES	0.0102254	Other
ESC	1.15914	Other		ESC	1.71403	Other		ES	1.1849	Other
ESC	1.58118	Other		ESC	-0.345688	Other		ES	1.23089	Other
ESC	1.02643	Other		ESC	0.0210803	Other		ES	-0.132898	Other
ESC	1.58028	Other		ESC	-0.328754	Other		ES	0.993664	Other
ESC	-0.538734	Other		ESC	-0.40545	Other		ES	-0.0084659	Other
ESC	5.10011	Other		ESC	2.99477	Other		ES	-0.121287	Other
ESC	0.381228	Other		ESC	2.29027	Other		ES	-1.07701	Other
ESC	0.864581	Other		ESC	-0.334103	Other		ES	-0.0137734	Other
ESC	1.43288	Other		ESC	-0.0722051	Other		ES	0.579562	Other
ESC	2.31917	Other		ESC	0.1104	Other		ES	0.589568	Other
ESC	-0.55964	Other		ESC	-0.337263	Other		ES	-0.594118	Other
ESC	1.02781	Other		ESC	-0.202923	Other		ES	-0.323719	Other
ESC	2.53667	Other		ESC	0.719384	Other		ES	-0.398059	Other
ESC	3.32541	Other		ESC	1.35529	Other		ES	-0.241816	Other
ESC	2.30385	Other		ESC	-0.13592	Other		ES	-1.1288	Other
ESC	-0.36702	Other		ESC	-0.40545	Other		ES	-1.12498	Other
ESC	1.13091	Other		ESC	0.129756	Other		ES	-1.12082	Other
ESC	2.77341	Other		ESC	0.199223	Other		ES	-1.12461	Other
ESC	-0.565376	Other		ESC	-0.40545	Other		ES	0.796572	Other
ESC	1.77335	Other		ESC	-0.237313	Other		ES	0.78818	Other
ESC	2.39845	Other		ESC	0.0960175	Other		ES	-0.305978	Other
ESC	1.41612	Other		ESC	-0.0298712	Other		ES	-0.3206	Other
ESC	1.8548	Other		ESC	-0.187817	Other		ES	0.893086	Other
ESC	-0.414168	Other		ESC	-0.0874575	Other		ES	0.889165	Other
ESC	-0.565376	Other		ESC	-0.40545	Other		ES	0.899823	Other
ESC	-0.375548	Other		ESC	-0.40545	Other		ES	-0.93702	Other
ESC	1.93901	Other		ESC	-0.267986	Other		ES	0.617387	Other
ESC	-0.565376	Other		ESC	-0.40545	Other		ES	0.811993	Other
ESC	0.292567	Other		ESC	-0.199983	Other		ES	-1.09031	Other
ESC	-0.546173	Other		ESC	-0.40545	Other		ES	-0.428485	Other
ESC	2.05963	Other		ESC	0.016617	Other		ES	-0.157903	Other
ESC	1.73371	Other		ESC	-0.286934	Other		ES	-0.176025	Other
ESC	0.497876	Other		ESC	-0.250511	Other		ES	-0.140781	Other
ESC	2.56949	Other		ESC	0.374276	Other		ES	2.55889	Other
ESC	1.09114	Other		ESC	-0.357326	Other		ES	-0.143503	Other
ESC	1.41699	Other		ESC	-0.261475	Other		ES	-0.764363	Other
ESC	0.986674	Other		ESC	-0.362703	Other		ES	-1.12686	Other
ESC	0.989235	Other		ESC	0.546299	Other		ES	-1.12371	Other
ESC	-0.565376	Other		ESC	-0.40545	Other		ES	-1.12373	Other
ESC	0.781968	Other		ESC	-0.162394	Other		ES	-1.12373	Other
ESC	0.830111	Other		ESC	-0.25164	Other		ES	-1.12365	Other
ESC	1.4715	Other		ESC	-0.0841576	Other		ES	-1.12393	Other
ESC	1.94383	Other		ESC	-0.323279	Other		ES	-1.11669	Other
ESC	-0.473446	Other		ESC	-0.40545	Other		ES	-1.12387	Other
ESC	1.74561	Other		ESC	-0.335793	Other		ES	-1.12393	Other
ESC	1.42488	Other		ESC	-0.220786	Other		ES	-1.1288	Other
ESC	2.71348	Other		ESC	0.201079	Other		ES	-1.1288	Other
ESC	0.658627	Other		ESC	-0.35871	Other		ES	-1.1288	Other
ESC	-0.565376	Other		ESC	-0.40545	Other		ES	-1.1288	Other
ESC	3.54646	Other		ESC	0.439102	Other		ES	0.307097	Other
ESC	2.58999	Other		ESC	3.85846	Other		ES	0.132491	Other
ESC	-0.351379	Other		ESC	-0.40545	Other		ES	0.00358597	Other
ESC	1.11605	Other		ESC	0.862701	Other		ES	-0.889439	Other
ESC	-0.269146	Other		ESC	1.70907	Other		ES	1.82816	Other
ESC	-0.565376	Other		ESC	-0.40545	Other		ES	1.52211	Other
ESC	2.3864	Other		ESC	0.471803	Other		ES	0.807429	Other
ESC	-0.482801	Other		ESC	0.0311979	Other		ES	-0.727795	Other
ESC	2.19506	Other		ESC	-0.314526	Other		ES	-0.530556	Other
ESC	0.494935	Other		ESC	-0.40545	Other		ES	0.895256	Other
ESC	0.811594	Other		ESC	1.76597	Other		ES	-0.589574	Other
ESC	1.86407	Other		ESC	-0.0480704	Other		ES	-0.570249	Other
ESC	1.27434	Other		ESC	-0.254113	Other		ES	-0.539827	Other
ESC	0.970828	Other		ESC	-0.122889	Other		ES	-0.257996	Other
ESC	0.90321	Other		ESC	1.74562	Other		ES	-0.274812	Other
ESC	0.942246	Other		ESC	-0.362422	Other		ES	0.860809	Other
ESC	2.09293	Other		ESC	0.308144	Other		ES	0.933629	Other
ESC	-0.543826	Other		ESC	-0.40545	Other		ES	-1.1288	Other
ESC	1.10093	Other		ESC	-0.329452	Other		ES	-1.1288	Other
ESC	-0.401723	Other		ESC	-0.40545	Other		ES	-1.1288	Other
ESC	2.39645	Other		ESC	0.188212	Other		ES	0.0565683	Other
ESC	-0.562724	Other		ESC	-0.40545	Other		ES	-0.113925	Other
ESC	1.93915	Other		ESC	0.0305632	Other		ES	-0.146211	Other
ESC	0.0329306	Other		ESC	-0.40545	Other		ES	1.16744	Other
ESC	0.496253	Other		ESC	-0.40545	Other		ES	-1.05346	Other
ESC	0.886625	Other		ESC	4.90658	Other		ES	0.505184	Other
ESC	0.565469	Other		ESC	-0.356984	Other		ES	-1.12778	Other
ESC	1.69332	Other		ESC	-0.175226	Other		ES	0.0837284	Other
ESC	-0.0293087	Other		ESC	-0.176244	Other		ES	0.334412	Other
ESC	-0.565376	Other		ESC	-0.40545	Other		ES	0.345997	Other
ESC	0.637995	Other		ESC	1.15911	Other		ES	-1.115	Other
ESC	0.690046	Other		ESC	-0.301258	Other		ES	-0.521431	Other
ESC	1.32607	Other		ESC	-0.267556	Other		ES	-0.519647	Other
ESC	2.62056	Other		ESC	-0.0336207	Other		ES	-0.519433	Other
ESC	2.78352	Other		ESC	0.295793	Other		ES	0.705863	Other
ESC	-0.545189	Other		ESC	-0.348795	Other		ES	-0.611844	Other
ESC	-0.565376	Other		ESC	-0.40545	Other		ES	-1.12561	Other
ESC	-0.565376	Other		ESC	-0.40545	Other		ES	-1.01005	Other
ESC	-0.344362	Other		ESC	-0.389784	Other		ES	1.75645	Other
ESC	-0.560456	Other		ESC	-0.40545	Other		ES	0.114061	Other
ESC	0.96956	Other		ESC	-0.305284	Other		ES	1.22099	Other
ESC	1.22463	Other		ESC	0.049119	Other		ES	1.18636	Other
ESC	2.76462	Other		ESC	-0.038179	Other		ES	1.1884	Other
ESC	-0.505043	Other		ESC	-0.308622	Other		ES	-1.10717	Other
ESC	1.99723	Other		ESC	-0.160563	Other		ES	0.619326	Other
ESC	-0.540615	Other		ESC	-0.40545	Other		ES	1.25988	Other
ESC	-0.565376	Other		ESC	-0.40545	Other		ES	1.34503	Other
ESC	1.59365	Other		ESC	0.675968	Other		ES	1.2461	Other
ESC	3.66818	Other		ESC	0.264142	Other		ES	1.20853	Other
ESC	1.28044	Other		ESC	-0.254392	Other		ES	-0.719578	Other
ESC	0.682569	Other		ESC	-0.267563	Other		ES	-0.040575	Other
ESC	-0.103857	Other		ESC	-0.383072	Other		ES	-0.68469	Other
ESC	3.6045	Other		ESC	2.05788	Other		ES	-0.668796	Other
ESC	3.07411	Other		ESC	0.313035	Other		ES	-0.621656	Other
ESC	1.62388	Other		ESC	-0.289428	Other		ES	-0.628585	Other
ESC	1.33483	Other		ESC	-0.246255	Other		ES	-0.620679	Other
ESC	2.28898	Other		ESC	0.983107	Other		ES	-0.672502	Other
ESC	-0.565376	Other		ESC	-0.40545	Other		ES	-1.04716	Other
ESC	1.31448	Other		ESC	-0.334574	Other		ES	0.986585	Other
ESC	1.02514	Other		ESC	0.206334	Other		ES	-1.11119	Other
ESC	1.27669	Other		ESC	-0.242057	Other		ES	-1.08486	Other
ESC	1.77612	Other		ESC	0.565709	Other		ES	1.63213	Other
ESC	1.52532	Other		ESC	-0.0455455	Other		ES	0.512175	Other
ESC	2.68643	Other		ESC	0.42494	Other		ES	0.454993	Other
ESC	0.743575	Other		ESC	-0.40545	Other		ES	0.52009	Other
ESC	-0.449474	Other		ESC	-0.38194	Other		ES	0.610994	Other
ESC	2.39375	Other		ESC	0.326101	Other		ES	0.320351	Other
ESC	-0.457738	Other		ESC	3.49279	Other		ES	0.244384	Other
ESC	0.807411	Other		ESC	-0.346587	Other		ES	0.00680869	Other
ESC	0.82442	Other		ESC	0.92547	Other		ES	0.111183	Other
ESC	-0.152966	Other		ESC	-0.377495	Other		ES	0.157981	Other
ESC	0.048122	Other		ESC	-0.40545	Other		ES	-0.69801	Other
ESC	0.616052	Other		ESC	-0.319032	Other		ES	-0.961746	Other
ESC	0.0966621	Other		ESC	-0.40545	Other		ES	-1.07998	Other
ESC	1.3921	Other		ESC	-0.199321	Other		ES	-1.1288	Other
ESC	-0.479641	Other		ESC	-0.386475	Other		ES	-1.1288	Other
ESC	-0.48684	Other		ESC	3.17604	Other		ES	-1.1288	Other
ESC	2.36916	Other		ESC	-0.0401981	Other		ES	-0.829632	Other
ESC	1.46145	Other		ESC	-0.230753	Other		ES	-0.904988	Other
ESC	-0.565376	Other		ESC	-0.40545	Other		ES	-0.787169	Other
ESC	2.86379	Other		ESC	0.117781	Other		ES	-0.730568	Other
ESC	0.303909	Other		ESC	-0.396511	Other		ES	-1.08388	Other
ESC	2.14572	Other		ESC	-0.223854	Other		ES	1.46565	Other
ESC	1.83197	Other		ESC	4.30434	Other		ES	2.30108	Other
ESC	0.527308	Other		ESC	-0.0261291	Other		ES	0.718009	Other
ESC	2.32216	Other		ESC	-0.191413	Other		ES	-1.1288	Other
ESC	-0.137183	Other		ESC	-0.40545	Other		ES	-1.11475	Other
ESC	-0.565376	Other		ESC	-0.40545	Other		ES	1.38673	Other
ESC	0.214042	Other		ESC	-0.342446	Other		ES	1.40524	Other
ESC	-0.0236718	Other		ESC	-0.362614	Other		ES	-1.10459	Other
ESC	1.97051	Other		ESC	-0.275026	Other		ES	-1.07925	Other
ESC	0.949797	Other		ESC	-0.182297	Other		ES	0.135447	Other
ESC	1.5332	Other		ESC	0.179894	Other		ES	0.129048	Other
ESC	1.07875	Other		ESC	-0.355059	Other		ES	0.0364577	Other
ESC	0.963121	Other		ESC	-0.278822	Other		ES	-1.08628	Other
ESC	1.79894	Other		ESC	0.475989	Other		ES	1.55408	Other
ESC	1.98275	Other		ESC	-0.233695	Other		ES	-1.1134	Other
ESC	0.443026	Other		ESC	-0.241685	Other		ES	-1.1288	Other
ESC	0.237689	Other		ESC	-0.334599	Other		ES	1.15932	Other
ESC	1.41096	Other		ESC	-0.318459	Other		ES	-1.06003	Other
ESC	-0.202525	Other		ESC	-0.371276	Other		ES	-0.933362	Other
ESC	0.46066	Other		ESC	-0.373995	Other		ES	-1.06581	Other
ESC	1.92531	Other		ESC	-0.127607	Other		ES	-1.06573	Other
ESC	1.01998	Other		ESC	-0.31797	Other		ES	0.421464	Other
ESC	-0.52539	Other		ESC	3.1059	Other		ES	0.406516	Other
ESC	-0.564308	Other		ESC	-0.40545	Other		ES	0.49544	Other
ESC	-0.0889853	Other		ESC	0.0815171	Other		ES	0.310595	Other
ESC	1.50693	Other		ESC	-0.239439	Other		ES	0.322796	Other
ESC	2.56044	Other		ESC	0.129523	Other		ES	-0.686452	Other
ESC	0.486622	Other		ESC	-0.383243	Other		ES	-1.1247	Other
ESC	2.39678	Other		ESC	-0.169732	Other		ES	-1.12477	Other
ESC	1.46304	Other		ESC	-0.233601	Other		ES	-1.12484	Other
ESC	2.34551	Other		ESC	-0.298661	Other		ES	-1.1288	Other
ESC	1.71834	Other		ESC	-0.347523	Other		ES	-1.1288	Other
ESC	-0.360141	Other		ESC	1.51502	Other		ES	-0.521671	Other
ESC	0.315374	Other		ESC	-0.273983	Other		ES	-1.12457	Other
ESC	1.91043	Other		ESC	3.13705	Other		ES	-0.967238	Other
ESC	0.470315	Other		ESC	-0.237796	Other		ES	1.29225	Other
ESC	-0.419739	Other		ESC	-0.40545	Other		ES	1.63005	Other
ESC	1.58763	Other		ESC	-0.192065	Other		ES	-1.04056	Other
ESC	1.33531	Other		ESC	-0.269303	Other		ES	-1.09855	Other
ESC	1.44659	Other		ESC	-0.286225	Other		ES	-1.07254	Other
ESC	2.10244	Other		ESC	1.99211	Other		ES	-1.12463	Other
ESC	1.1568	Other		ESC	0.0807265	Other		ES	0.421872	Other
ESC	1.73051	Other		ESC	-0.0890988	Other		ES	0.452995	Other
ESC	2.13411	Other		ESC	-0.311274	Other		ES	-0.125966	Other
ESC	0.509545	Other		ESC	-0.32649	Other		ES	-0.122896	Other
ESC	0.659638	Other		ESC	-0.261232	Other		ES	0.509787	Other
ESC	-0.482118	Other		ESC	-0.375288	Other		ES	-1.11105	Other
ESC	-0.560744	Other		ESC	-0.40545	Other		ES	-1.11066	Other
ESC	1.52016	Other		ESC	-0.340992	Other		ES	0.477345	Other
ESC	0.346079	Other		ESC	-0.122176	Other		ES	0.211473	Other
ESC	1.53892	Other		ESC	0.0178977	Other		ES	-1.09235	Other
ESC	0.992891	Other		ESC	-0.40545	Other		ES	-1.10669	Other
ESC	1.11937	Other		ESC	-0.349946	Other		ES	-0.555781	Other
ESC	0.971891	Other		ESC	0.0634591	Other		ES	-0.552026	Other
ESC	1.35968	Other		ESC	0.354862	Other		ES	-0.548991	Other
ESC	0.974724	Other		ESC	-0.329702	Other		ES	-0.903408	Other
ESC	1.59778	Other		ESC	-0.217822	Other		ES	-0.896314	Other
ESC	2.06054	Other		ESC	0.995216	Other		ES	-0.907613	Other
ESC	1.55111	Other		ESC	-0.321741	Other		ES	-0.296069	Other
ESC	0.632095	Other		ESC	0.325188	Other		ES	1.47853	Other
ESC	1.0794	Other		ESC	-0.210326	Other		ES	0.52306	Other
ESC	1.70348	Other		ESC	-0.166696	Other		ES	0.503426	Other
ESC	3.09598	Other		ESC	-0.357836	Other		ES	1.53408	Other
ESC	1.73759	Other		ESC	-0.106934	Other		ES	1.51264	Other
ESC	1.861	Other		ESC	-0.174407	Other		ES	1.47915	Other
ESC	0.544843	Other		ESC	-0.378307	Other		ES	0.0262341	Other
ESC	2.70285	Other		ESC	-0.100403	Other		ES	-0.99362	Other
ESC	2.30644	Other		ESC	-0.317414	Other		ES	-0.9852	Other
ESC	-0.561818	Other		ESC	-0.380031	Other		ES	2.11055	Other
ESC	-0.27849	Other		ESC	-0.301983	Other		ES	2.20622	Other
ESC	2.61027	Other		ESC	0.0441587	Other		ES	0.214718	Other
ESC	-0.467594	Other		ESC	-0.40545	Other		ES	-1.11178	Other
ESC	1.80905	Other		ESC	-0.252995	Other		ES	-0.438535	Other
ESC	2.07455	Other		ESC	-0.0586513	Other		ES	-0.481676	Other
ESC	2.76801	Other		ESC	2.47666	Other		ES	0.195097	Other
ESC	0.788637	Other		ESC	-0.345244	Other		ES	-0.267005	Other
ESC	0.558759	Other		ESC	0.914154	Other		ES	-1.12346	Other
ESC	-0.560169	Other		ESC	2.79067	Other		ES	-1.12529	Other
ESC	-0.326529	Other		ESC	-0.37296	Other		ES	-1.12386	Other
ESC	0.860545	Other		ESC	-0.210458	Other		ES	1.53693	Other
ESC	1.71115	Other		ESC	-0.292905	Other		ES	1.50219	Other
ESC	0.166069	Other		ESC	-0.40545	Other		ES	-1.12524	Other
ESC	1.7914	Other		ESC	-0.250776	Other		ES	0.05373	Other
ESC	2.93402	Other		ESC	0.867311	Other		ES	-0.0497416	Other
ESC	2.70023	Other		ESC	2.41111	Other		ES	0.694554	Other
ESC	1.03355	Other		ESC	-0.351211	Other		ES	0.549836	Other
ESC	-0.247562	Other		ESC	-0.40545	Other		ES	0.543481	Other
ESC	1.43373	Other		ESC	-0.0162184	Other		ES	0.550556	Other
ESC	0.582237	Other		ESC	-0.101894	Other		ES	1.94923	Other
ESC	0.935225	Other		ESC	0.947182	Other		ES	0.710915	Other
ESC	1.15665	Other		ESC	1.05991	Other		ES	-0.577516	Other
ESC	-0.534732	Other		ESC	-0.40545	Other		ES	0.586315	Other
ESC	1.85514	Other		ESC	0.0598113	Other		ES	0.591287	Other
ESC	-0.539003	Other		ESC	-0.40545	Other		ES	1.21797	Other
ESC	0.898183	Other		ESC	-0.300339	Other		ES	-0.67154	Other
ESC	0.828511	Other		ESC	-0.289591	Other		ES	-1.1288	Other
ESC	1.53801	Other		ESC	0.605112	Other		ES	-1.1288	Other
ESC	0.696436	Other		ESC	-0.353182	Other		ES	1.04583	Other
ESC	-0.565376	Other		ESC	-0.193386	Other		ES	2.54577	Other
ESC	-0.533863	Other		ESC	-0.40545	Other		ES	2.53059	Other
ESC	-0.443772	Other		ESC	-0.358433	Other		ES	2.51256	Other
ESC	1.46523	Other		ESC	0.11714	Other		ES	0.363068	Other
ESC	0.243727	Other		ESC	-0.40545	Other		ES	0.363809	Other
ESC	0.930366	Other		ESC	-0.322051	Other		ES	-1.08061	Other
ESC	2.9694	Other		ESC	0.75741	Other		ES	-1.1288	Other
ESC	2.44393	Other		ESC	0.516946	Other		ES	-0.302235	Other
ESC	0.692346	Other		ESC	-0.308454	Other		ES	-1.01902	Other
ESC	2.23674	Other		ESC	2.4257	Other		ES	0.61153	Other
ESC	0.463311	Other		ESC	-0.319036	Other		ES	0.597263	Other
ESC	1.60743	Other		ESC	-0.249095	Other		ES	-0.242595	Other
ESC	2.41835	Other		ESC	-0.167291	Other		ES	0.60471	Other
ESC	1.6522	Other		ESC	-0.0761283	Other		ES	-1.1288	Other
ESC	1.44516	Other		ESC	0.181812	Other		ES	-1.03551	Other
ESC	1.58276	Other		ESC	-0.0713466	Other		ES	-1.00476	Other
ESC	0.928971	Other		ESC	-0.287782	Other		ES	1.41756	Other
ESC	0.135184	Other		ESC	-0.382902	Other		ES	-0.662612	Other
ESC	-0.5447	Other		ESC	-0.40545	Other		ES	0.394919	Other
ESC	2.27606	Other		ESC	0.0149075	Other		ES	0.29473	Other
ESC	1.68223	Other		ESC	2.16774	Other		ES	0.373852	Other
ESC	-0.54755	Other		ESC	-0.40545	Other		ES	0.403092	Other
ESC	-0.563416	Other		ESC	-0.40545	Other		ES	-1.12686	Other
ESC	2.30686	Other		ESC	-0.308268	Other		ES	-0.916773	Other
ESC	2.60948	Other		ESC	0.117367	Other		ES	2.64511	Other
ESC	1.01547	Other		ESC	-0.40545	Other		ES	2.65319	Other
ESC	-0.544851	Other		ESC	-0.40545	Other		ES	2.12343	Other
ESC	1.37271	Other		ESC	-0.331752	Other		ES	2.10848	Other
ESC	0.108092	Other		ESC	-0.36076	Other		ES	2.14565	Other
ESC	1.16736	Other		ESC	-0.219679	Other		ES	0.708592	Other
ESC	0.902955	Other		ESC	2.11361	Other		ES	-0.494792	Other
ESC	0.898644	Other		ESC	0.158059	Other		ES	-0.402595	Other
ESC	2.35597	Other		ESC	0.0637321	Other		ES	-0.486537	Other
ESC	1.96517	Other		ESC	0.0788252	Other		ES	0.460888	Other
ESC	-0.44368	Other		ESC	-0.40545	Other		ES	0.455488	Other
ESC	-0.223148	Other		ESC	-0.40545	Other		ES	-1.1288	Other
ESC	1.88806	Other		ESC	-0.268097	Other		ES	1.76547	Other
ESC	-0.511041	Other		ESC	-0.40545	Other		ES	1.78401	Other
ESC	-0.357784	Other		ESC	-0.261839	Other		ES	1.71182	Other
ESC	3.87861	Other		ESC	1.47622	Other		ES	1.71609	Other
ESC	-0.506379	Other		ESC	-0.40545	Other		ES	1.76735	Other
ESC	1.24806	Other		ESC	-0.304376	Other		ES	0.50421	Other
ESC	0.0562178	Other		ESC	-0.40545	Other		ES	-0.956927	Other
ESC	2.37917	Other		ESC	0.0248413	Other		ES	0.756561	Other
ESC	2.50121	Other		ESC	0.574166	Other		ES	-0.141101	Other
ESC	1.28651	Other		ESC	-0.305311	Other		ES	-0.149745	Other
ESC	1.0072	Other		ESC	-0.256228	Other		ES	-1.12171	Other
ESC	1.15558	Other		ESC	-0.14872	Other		ES	-0.0921201	Other
ESC	1.00548	Other		ESC	-0.362747	Other		ES	-0.0556731	Other
ESC	2.7774	Other		ESC	0.96656	Other		ES	-0.00727448	Other
ESC	2.3022	Other		ESC	0.241057	Other		ES	0.0105976	Other
ESC	-0.359865	Other		ESC	-0.361541	Other		ES	0.0626083	Other
ESC	-0.527045	Other		ESC	-0.40545	Other		ES	0.312321	Other
ESC	1.63839	Other		ESC	-0.0829438	Other		ES	0.822489	Other
ESC	2.1371	Other		ESC	-0.158929	Other		ES	0.811506	Other
ESC	1.26435	Other		ESC	-0.212302	Other		ES	0.830721	Other
ESC	2.04213	Other		ESC	-0.30326	Other		ES	0.784335	Other
ESC	1.28131	Other		ESC	-0.234129	Other		ES	-1.10955	Other
ESC	1.83351	Other		ESC	-0.336822	Other		ES	-0.488078	Other
ESC	2.25743	Other		ESC	-0.0483217	Other		ES	-0.169493	Other
ESC	-0.536646	Other		ESC	-0.40545	Other		ES	0.825998	Other
ESC	0.71692	Other		ESC	-0.0553054	Other		ES	-1.1251	Other
ESC	0.978632	Other		ESC	1.63804	Other		ES	-1.06855	Other
ESC	-0.476741	Other		ESC	-0.359479	Other		ES	-0.792388	Other
ESC	0.192315	Other		ESC	-0.359514	Other		ES	1.00358	Other
ESC	2.73179	Other		ESC	0.288411	Other		ES	1.44647	Other
ESC	1.27201	Other		ESC	-0.331647	Other		ES	-1.11669	Other
ESC	1.19131	Other		ESC	0.0627915	Other		ES	-0.0668503	Other
ESC	0.26157	Other		ESC	-0.273944	Other		ES	-0.0723371	Other
ESC	1.19054	Other		ESC	-0.319184	Other		ES	1.02035	Other
ESC	0.806829	Other		ESC	0.110774	Other		ES	1.00868	Other
ESC	4.65588	Other		ESC	0.980024	Other		ES	-1.11965	Other
ESC	0.679647	Other		ESC	1.99724	Other		ES	-1.12086	Other
ESC	1.16456	Other		ESC	0.118606	Other		ES	-1.12704	Other
ESC	3.58365	Other		ESC	0.531259	Other		ES	-1.12696	Other
ESC	-0.0569393	Other		ESC	-0.40545	Other		ES	-1.1288	Other
ESC	2.10171	Other		ESC	0.789908	Other		ES	0.390398	Other
ESC	0.431288	Other		ESC	-0.40545	Other		ES	1.1827	Other
ESC	2.55486	Other		ESC	0.517633	Other		ES	-0.671407	Other
ESC	1.48249	Other		ESC	0.665523	Other		ES	2.46362	Other
ESC	-0.285102	Other		ESC	-0.40545	Other		ES	-1.12626	Other
ESC	-0.428551	Other		ESC	-0.253677	Other		ES	-1.1264	Other
ESC	1.08291	Other		ESC	-0.282837	Other		ES	-1.1288	Other
ESC	1.89602	Other		ESC	-0.279653	Other		ES	-1.1288	Other
ESC	2.48252	Other		ESC	-0.199367	Other		ES	-1.1288	Other
ESC	-0.540094	Other		ESC	-0.40545	Other		ES	-1.1238	Other
ESC	1.40229	Other		ESC	-0.101289	Other		ES	-1.1288	Other
ESC	2.31634	Other		ESC	-0.159024	Other		ES	0.557282	Other
ESC	0.836326	Other		ESC	-0.40545	Other		ES	0.136351	Other
ESC	1.50679	Other		ESC	0.592363	Other		ES	-0.278466	Other
ESC	2.75329	Other		ESC	0.651901	Other		ES	-1.12181	Other
ESC	2.23707	Other		ESC	0.270188	Other		ES	-1.12351	Other
ESC	0.475191	Other		ESC	-0.355284	Other		ES	-0.624964	Other
ESC	-0.546381	Other		ESC	-0.40545	Other		ES	0.0860837	Other
ESC	-0.516561	Other		ESC	-0.40545	Other		ES	-0.878918	Other
ESC	0.999594	Other		ESC	0.726219	Other		ES	0.163173	Other
ESC	2.05855	Other		ESC	-0.161979	Other		ES	-0.124499	Other
ESC	2.38438	Other		ESC	-0.0875922	Other		ES	-0.122106	Other
ESC	-0.0595411	Other		ESC	-0.40545	Other		ES	0.971624	Other
ESC	2.02784	Other		ESC	-0.257317	Other		ES	1.42938	Other
ESC	1.46141	Other		ESC	-0.354475	Other		ES	-0.737091	Other
ESC	0.638712	Other		ESC	-0.360524	Other		ES	-0.208672	Other
ESC	3.05741	Other		ESC	0.644132	Other		ES	-1.12757	Other
ESC	-0.565376	Other		ESC	-0.40545	Other		ES	0.0560826	Other
ESC	2.65487	Other		ESC	0.0276967	Other		ES	-1.1288	Other
ESC	0.661513	Other		ESC	-0.386947	Other		ES	-1.10051	Other
ESC	0.146577	Other		ESC	-0.296072	Other		ES	-1.10109	Other
ESC	3.13165	Other		ESC	-0.235818	Other		ES	-1.12703	Other
ESC	-0.438612	Other		ESC	-0.40545	Other		ES	-1.1288	Other
ESC	-0.493385	Other		ESC	0.0731419	Other		ES	-1.1288	Other
ESC	1.49557	Other		ESC	0.226736	Other		ES	-0.200524	Other
ESC	2.07073	Other		ESC	0.0278323	Other		ES	-1.1288	Other
ESC	2.08432	Other		ESC	-0.0660136	Other		ES	-0.423014	Other
ESC	0.852931	Other		ESC	-0.360912	Other		ES	-0.467582	Other
ESC	2.32622	Other		ESC	-0.18957	Other		ES	-1.1288	Other
ESC	0.482021	Other		ESC	-0.295739	Other		ES	-1.1288	Other
ESC	4.0757	Other		ESC	1.25458	Other		ES	-1.1288	Other
ESC	-0.232042	Other		ESC	-0.40545	Other		ES	-1.1288	Other
ESC	0.974634	Other		ESC	-0.0465252	Other		ES	-1.1288	Other
ESC	1.27707	Other		ESC	1.16614	Other		ES	-1.1288	Other
ESC	4.80418	Other		ESC	1.249	Other		ES	-1.1288	Other
ESC	2.6225	Other		ESC	1.75345	Other		ES	-0.740538	Other
ESC	2.20219	Other		ESC	0.101661	Other		ES	-0.789614	Other
ESC	3.13659	Other		ESC	1.35422	Other		ES	-0.751806	Other
ESC	1.38312	Other		ESC	-0.229408	Other		ES	-1.1288	Other
ESC	1.76639	Other		ESC	0.0460058	Other		ES	-0.92008	Other
ESC	0.0320387	Other		ESC	-0.330908	Other		ES	-0.313838	Other
ESC	-0.476758	Other		ESC	-0.40545	Other		ES	0.183455	Other
ESC	0.607081	Other		ESC	-0.387474	Other		ES	-1.1288	Other
ESC	1.1485	Other		ESC	-0.215915	Other		ES	-1.1288	Other
ESC	1.44714	Other		ESC	-0.278223	Other		ES	-1.1288	Other
ESC	0.873775	Other		ESC	-0.40545	Other		ES	-1.1288	Other
ESC	1.01839	Other		ESC	0.285869	Other		ES	-1.1288	Other
ESC	2.06633	Other		ESC	-0.0668273	Other		ES	0.188975	Other
ESC	-0.131568	Other		ESC	-0.124593	Other		ES	-1.1288	Other
ESC	-0.00979399	Other		ESC	-0.339133	Other		ES	-1.1288	Other
ESC	2.32735	Other		ESC	0.325829	Other		ES	-1.1288	Other
ESC	2.03686	Other		ESC	-0.231631	Other		ES	-1.1288	Other
ESC	-0.464513	Other		ESC	-0.352804	Other		ES	-1.1288	Other
ESC	-0.0639574	Other		ESC	-0.377489	Other		ES	-1.1288	Other
ESC	-0.565376	Other		ESC	-0.0513149	Other		ES	-1.1288	Other
ESC	-0.565376	Other		ESC	-0.348065	Other		ES	-1.1288	Other
ESC	-0.565376	Other		ESC	-0.40545	Other		ES	-0.964681	Other
ESC	0.296233	Other		ESC	1.64349	Other		ES	-1.1288	Other
ESC	0.0187499	Other		ESC	0.178131	Other		ES	-1.1288	Other
ESC	0.677791	Other		ESC	-0.027233	Other		ES	-0.918776	Other
ESC	0.930623	Other		ESC	-0.350812	Other		ES	-1.1288	Other
ESC	1.54202	Other		ESC	-0.184729	Other		ES	-1.1288	Other
ESC	0.67026	Other		ESC	-0.296411	Other		ES	-1.1288	Other
ESC	2.75041	Other		ESC	0.371152	Other		ES	-1.1288	Other
ESC	-0.565376	Other		ESC	-0.40545	Other		ES	-1.1288	Other
ESC	1.85258	Other		ESC	2.63482	Other		ES	-1.1288	Other
ESC	2.09091	Other		ESC	-0.278697	Other		ES	-1.12499	Other
ESC	2.00347	Other		ESC	-0.145764	Other		ES	-0.330736	Other
ESC	1.8614	Other		ESC	3.15367	Other		ES	-0.317379	Other
ESC	2.7541	Other		ESC	1.65769	Other		ES	-1.1288	Other
ESC	0.338046	Other		ESC	-0.35103	Other		ES	-1.1288	Other
ESC	1.4248	Other		ESC	1.98713	Other		ES	-1.09906	Other
ESC	-0.229936	Other		ESC	-0.40545	Other		ES	-1.04651	Other
ESC	4.16263	Other		ESC	0.680005	Other		ES	1.61223	Other
ESC	1.01882	Other		ESC	-0.258003	Other		ES	1.61376	Other
ESC	0.688136	Other		ESC	-0.173859	Other		ES	1.60523	Other
ESC	1.17925	Other		ESC	0.328005	Other		ES	1.60686	Other
ESC	1.86783	Other		ESC	0.676635	Other		ES	-0.661761	Other
ESC	1.13863	Other		ESC	2.56804	Other		ES	-0.0547709	Other
ESC	-0.474954	Other		ESC	0.153469	Other		ES	-0.142679	Other
ESC	-0.565376	Other		ESC	-0.158414	Other		ES	0.0235697	Other
ESC	-0.565376	Other		ESC	-0.319683	Other		ES	0.315675	Other
ESC	1.45689	Other		ESC	-0.0241604	Other		ES	-0.587687	Other
ESC	1.52875	Other		ESC	0.881367	Other		ES	-1.1288	Other
ESC	2.51345	Other		ESC	1.25994	Other		ES	-1.1288	Other
ESC	0.14625	Other		ESC	-0.40545	Other		ES	-1.1288	Other
ESC	2.29504	Other		ESC	0.688147	Other		ES	-0.923849	Other
ESC	1.69624	Other		ESC	-0.263673	Other		ES	-0.313216	Other
ESC	2.96623	Other		ESC	1.21488	Other		ES	-0.297439	Other
ESC	1.51012	Other		ESC	-0.321878	Other		ES	-0.598478	Other
ESC	0.949279	Other		ESC	0.127133	Other		ES	-0.146249	Other
ESC	2.34395	Other		ESC	0.027505	Other		ES	-0.394492	Other
ESC	1.23814	Other		ESC	2.66366	Other		ES	-1.06979	Other
ESC	0.888164	Other		ESC	-0.0886715	Other		ES	-0.907961	Other
ESC	3.57804	Other		ESC	0.0764519	Other		ES	-0.856176	Other
ESC	2.82369	Other		ESC	-0.244764	Other		ES	-1.07463	Other
ESC	1.31774	Other		ESC	0.0189971	Other		ES	0.938557	Other
ESC	1.48757	Other		ESC	-0.228991	Other		ES	1.04726	Other
ESC	2.53645	Other		ESC	0.367222	Other		ES	0.947196	Other
ESC	1.0185	Other		ESC	-0.159128	Other		ES	0.72516	Other
ESC	0.480444	Other		ESC	-0.178862	Other		ES	-0.800621	Other
ESC	-0.565376	Other		ESC	-0.40545	Other		ES	-0.777052	Other
ESC	1.35224	Other		ESC	-0.301777	Other		ES	-1.00991	Other
ESC	1.2984	Other		ESC	-0.308886	Other		ES	-0.999574	Other
ESC	1.75237	Other		ESC	-0.164777	Other		ES	-0.990957	Other
ESC	-0.552537	Other		ESC	-0.40545	Other		ES	-1.01915	Other
ESC	-0.561005	Other		ESC	-0.40545	Other		ES	0.0178564	Other
ESC	3.40242	Other		ESC	1.73834	Other		ES	-0.0134528	Other
ESC	0.882849	Other		ESC	-0.341852	Other		ES	-1.00572	Other
ESC	2.01907	Other		ESC	-0.369661	Other		ES	-0.51155	Other
ESC	1.49069	Other		ESC	-0.146474	Other		ES	0.735853	Other
ESC	2.73697	Other		ESC	0.0775106	Other		ES	0.0449248	Other
ESC	1.53024	Other		ESC	-0.054194	Other		ES	0.231137	Other
ESC	0.240185	Other		ESC	0.0606461	Other		ES	-1.0763	Other
ESC	2.694	Other		ESC	0.858749	Other		ES	-0.319911	Other
ESC	1.47387	Other		ESC	-0.379873	Other		ES	0.978446	Other
ESC	1.08691	Other		ESC	-0.356307	Other		ES	-0.412316	Other
ESC	-0.174413	Other		ESC	-0.40545	Other		ES	0.738295	Other
ESC	1.20471	Other		ESC	-0.220076	Other		ES	0.640109	Other
ESC	0.341822	Other		ESC	-0.331424	Other		ES	-1.12535	Other
ESC	-0.477686	Other		ESC	-0.40545	Other		ES	-1.12064	Other
ESC	0.843358	Other		ESC	-0.229562	Other		ES	-0.319392	Other
ESC	1.02737	Other		ESC	3.5775	Other		ES	-0.327917	Other
ESC	1.70141	Other		ESC	-0.203769	Other		ES	-1.12678	Other
ESC	1.08203	Other		ESC	-0.301956	Other		ES	-1.09688	Other
ESC	1.39041	Other		ESC	-0.159974	Other		ES	-1.07986	Other
ESC	1.0759	Other		ESC	-0.305531	Other		ES	0.558775	Other
ESC	0.527024	Other		ESC	-0.281498	Other		ES	-0.883359	Other
ESC	2.27991	Other		ESC	-0.226857	Other		ES	-0.887942	Other
ESC	1.40829	Other		ESC	-0.00332625	Other		ES	-0.886214	Other
ESC	3.23837	Other		ESC	-0.141557	Other		ES	1.16385	Other
ESC	0.70585	Other		ESC	0.265826	Other		ES	0.477561	Other
ESC	1.16726	Other		ESC	0.707906	Other		ES	0.113525	Other
ESC	4.9668	Other		ESC	1.9615	Other		ES	-1.08074	Other
ESC	0.331376	Other		ESC	-0.341064	Other		ES	-1.07837	Other
ESC	1.83427	Other		ESC	0.140181	Other		ES	-1.1288	Other
ESC	0.88693	Other		ESC	-0.40545	Other		ES	-0.824562	Other
ESC	2.08946	Other		ESC	1.62237	Other		ES	-1.12479	Other
ESC	-0.00256495	Other		ESC	-0.40545	Other		ES	-0.533437	Other
ESC	1.45815	Other		ESC	-0.187957	Other		ES	-1.09689	Other
ESC	3.00171	Other		ESC	-0.00954467	Other		ES	-1.104	Other
ESC	2.82466	Other		ESC	1.04947	Other		ES	-1.12404	Other
ESC	1.71947	Other		ESC	0.271956	Other		ES	-0.856989	Other
ESC	-0.147235	Other		ESC	-0.278107	Other		ES	-1.06317	Other
ESC	-0.453086	Other		ESC	2.99987	Other		ES	-1.06317	Other
ESC	0.0676967	Other		ESC	-0.344466	Other		ES	-1.06317	Other
ESC	1.69447	Other		ESC	-0.314877	Other		ES	2.05523	Other
ESC	-0.565376	Other		ESC	-0.389577	Other		ES	-0.638746	Other
ESC	1.84359	Other		ESC	-0.348136	Other		ES	-0.923253	Other
ESC	-0.529057	Other		ESC	-0.0529038	Other		ES	-0.993945	Other
ESC	2.07158	Other		ESC	0.881211	Other		ES	-1.05674	Other
ESC	-0.203727	Other		ESC	-0.3876	Other		ES	-1.11526	Other
ESC	-0.565376	Other		ESC	-0.14129	Other		ES	-1.1288	Other
ESC	0.979492	Other		ESC	1.61084	Other		ES	-0.956982	Other
ESC	0.166366	Other		ESC	1.05798	Other		ES	0.0950156	Other
ESC	1.87829	Other		ESC	0.0514953	Other		ES	-0.426941	Other
ESC	2.4853	Other		ESC	-0.224811	Other		ES	-1.01371	Other
ESC	1.94197	Other		ESC	-0.0994673	Other		ES	-1.1288	Other
ESC	1.7561	Other		ESC	-0.081608	Other		ES	-1.03288	Other
ESC	1.22154	Other		ESC	-0.310224	Other		ES	-1.07124	Other
ESC	1.79907	Other		ESC	0.0962128	Other		ES	-1.12087	Other
ESC	1.96232	Other		ESC	-0.183356	Other		ES	-1.12087	Other
ESC	1.42038	Other		ESC	-0.318625	Other		ES	-1.11103	Other
ESC	1.39343	Other		ESC	-0.0916126	Other		ES	-1.11103	Other
ESC	0.77255	Other		ESC	0.0353447	Other		ES	-1.1229	Other
ESC	2.48954	Other		ESC	1.09107	Other		ES	-1.1229	Other
ESC	-0.565376	Other		ESC	-0.40545	Other		ES	-1.1288	Other
ESC	0.541428	Other		ESC	-0.340577	Other		ES	-1.1288	Other
ESC	1.85349	Other		ESC	3.29588	Other		ES	-1.1288	Other
ESC	0.396115	Other		ESC	1.73343	Other		ES	-1.1288	Other
ESC	1.1605	Other		ESC	-0.251837	Other		ES	-0.995526	Other
ESC	0.706919	Other		ESC	-0.2627	Other		ES	-0.995526	Other
ESC	1.69203	Other		ESC	0.452242	Other		ES	-0.493848	Other
ESC	2.74325	Other		ESC	0.324651	Other		ES	-0.549822	Other
ESC	2.40151	Other		ESC	0.760967	Other		ES	-1.08839	Other
ESC	0.313176	Other		ESC	-0.382345	Other		ES	0.174783	Other
ESC	1.4574	Other		ESC	-0.117527	Other		ES	1.10222	Other
ESC	2.51985	Other		ESC	4.11844	Other		ES	1.83427	Other
ESC	1.86209	Other		ESC	-0.28623	Other		ES	-0.462632	Other
ESC	2.36749	Other		ESC	0.310004	Other		ES	-0.45227	Other
ESC	0.569043	Other		ESC	-0.381945	Other		ES	0.134811	Other
ESC	1.60969	Other		ESC	1.30117	Other		ES	0.54827	Other
ESC	0.8202	Other		ESC	-0.364737	Other		ES	1.06396	Other
ESC	0.322635	Other		ESC	-0.40545	Other		ES	1.31358	Other
ESC	-0.219381	Other		ESC	-0.391394	Other		ES	1.3705	Other
ESC	5.28889	Other		ESC	2.23312	Other		ES	1.35193	Other
ESC	1.57405	Other		ESC	0.016496	Other		ES	1.02343	Other
ESC	1.75735	Other		ESC	0.334762	Other		ES	1.56379	Other
ESC	1.33505	Other		ESC	-0.352533	Other		ES	1.52394	Other
ESC	1.41784	Other		ESC	2.88768	Other		ES	0.530051	Other
ESC	1.95912	Other		ESC	0.146445	Other		ES	-0.188771	Other
ESC	1.06762	Other		ESC	0.127127	Other		ES	2.07975	Other
ESC	4.1529	Other		ESC	2.25019	Other		ES	2.4002	Other
ESC	1.5916	Other		ESC	2.4616	Other		ES	0.875799	Other
ESC	-0.0516927	Other		ESC	3.18803	Other		ES	0.521662	Other
ESC	2.11638	Other		ESC	2.03631	Other		ES	0.723057	Other
ESC	-0.17725	Other		ESC	0.0679661	Other		ES	-0.945043	Other
ESC	2.65215	Other		ESC	-0.104299	Other		ES	-0.946843	Other
ESC	1.6994	Other		ESC	-0.128844	Other		ES	-0.535248	Other
ESC	-0.235323	Other		ESC	-0.40545	Other		ES	-0.45877	Other
ESC	2.0142	Other		ESC	0.460704	Other		ES	1.73389	Other
ESC	1.49624	Other		ESC	-0.158342	Other		ES	1.80818	Other
ESC	2.87899	Other		ESC	0.337173	Other		ES	1.30416	Other
ESC	-0.545325	Other		ESC	-0.311486	Other		ES	1.68239	Other
ESC	1.6804	Other		ESC	-0.0525584	Other		ES	1.70911	Other
ESC	1.10508	Other		ESC	-0.0747483	Other		ES	1.87565	Other
ESC	1.42557	Other		ESC	-0.352424	Other		ES	1.84919	Other
ESC	1.58708	Other		ESC	-0.40545	Other		ES	1.06987	Other
ESC	0.674327	Other		ESC	-0.290803	Other		ES	1.25162	Other
ESC	1.13375	Other		ESC	-0.0996271	Other		ES	1.26068	Other
ESC	1.74886	Other		ESC	-0.261951	Other		ES	1.60885	Other
ESC	0.128588	Other		ESC	-0.40545	Other		ES	0.80916	Other
ESC	1.3751	Other		ESC	-0.264948	Other		ES	-1.1288	Other
ESC	2.53673	Other		ESC	-0.0679148	Other		ES	-1.12548	Other
ESC	1.25022	Other		ESC	-0.210443	Other		ES	-1.12182	Other
ESC	1.09376	Other		ESC	0.0850532	Other		ES	-1.12221	Other
ESC	2.03629	Other		ESC	1.02396	Other		ES	-0.441852	Other
ESC	2.90465	Other		ESC	0.114517	Other		ES	0.662815	Other
ESC	0.694979	Other		ESC	-0.337872	Other		ES	0.484574	Other
ESC	1.88996	Other		ESC	-0.276291	Other		ES	0.490045	Other
ESC	1.42107	Other		ESC	0.0332913	Other		ES	0.588034	Other
ESC	1.63516	Other		ESC	-0.0562031	Other		ES	0.584502	Other
ESC	2.38325	Other		ESC	-0.175195	Other		ES	1.72175	Other
ESC	1.99747	Other		ESC	-0.40545	Other		ES	1.71012	Other
ESC	2.41378	Other		ESC	-0.207307	Other		ES	-0.836117	Other
ESC	-0.179605	Other		ESC	-0.378308	Other		ES	0.0292059	Other
ESC	2.11773	Other		ESC	-0.353216	Other		ES	0.0293825	Other
ESC	1.17028	Other		ESC	-0.091002	Other		ES	-0.00385831	Other
ESC	3.64075	Other		ESC	0.471852	Other		ES	-0.0677033	Other
ESC	0.702965	Other		ESC	0.17971	Other		ES	-0.0629418	Other
ESC	2.43875	Other		ESC	0.407223	Other		ES	0.779407	Other
ESC	-0.536007	Other		ESC	-0.40545	Other		ES	-0.89351	Other
ESC	1.43427	Other		ESC	0.0694034	Other		ES	-0.881914	Other
ESC	2.19007	Other		ESC	-0.0259491	Other		ES	-0.665977	Other
ESC	1.27264	Other		ESC	-0.209043	Other		ES	1.03672	Other
ESC	2.21893	Other		ESC	-0.221853	Other		ES	1.0366	Other
ESC	0.978871	Other		ESC	1.56949	Other		ES	1.2098	Other
ESC	1.06111	Other		ESC	-0.382123	Other		ES	-0.541981	Other
ESC	1.70833	Other		ESC	-0.0327326	Other		ES	0.375545	Other
ESC	0.974501	Other		ESC	-0.321962	Other		ES	0.388626	Other
ESC	1.5198	Other		ESC	-0.123601	Other		ES	0.15941	Other
ESC	-0.565376	Other		ESC	-0.40545	Other		ES	-1.11476	Other
ESC	-0.553848	Other		ESC	-0.363358	Other		ES	-0.412939	Other
ESC	-0.546376	Other		ESC	-0.40545	Other		ES	-0.384249	Other
ESC	-0.249582	Other		ESC	0.139923	Other		ES	0.915373	Other
ESC	-0.564191	Other		ESC	-0.40545	Other		ES	-1.07038	Other
ESC	0.424423	Other		ESC	-0.368012	Other		ES	1.56264	Other
ESC	-0.565376	Other		ESC	-0.40545	Other		ES	1.04334	Other
ESC	2.12118	Other		ESC	-0.335354	Other		ES	1.03884	Other
ESC	3.85023	Other		ESC	1.35271	Other		ES	1.02246	Other
ESC	1.65654	Other		ESC	-0.130548	Other		ES	1.02939	Other
ESC	2.54463	Other		ESC	0.597048	Other		ES	2.0335	Other
ESC	0.056873	Other		ESC	-0.40545	Other		ES	0.95269	Other
ESC	0.0961923	Other		ESC	-0.359396	Other		ES	0.576756	Other
ESC	-0.563078	Other		ESC	-0.40545	Other		ES	0.565777	Other
ESC	3.33111	Other		ESC	0.606805	Other		ES	0.580376	Other
ESC	-0.0514781	Other		ESC	-0.40545	Other		ES	0.617536	Other
ESC	1.61748	Other		ESC	-0.305371	Other		ES	0.843758	Other
ESC	-0.000686022	Other		ESC	-0.40545	Other		ES	0.839722	Other
ESC	0.670146	Other		ESC	0.117349	Other		ES	0.685053	Other
ESC	0.461416	Other		ESC	-0.00322585	Other		ES	2.69512	Other
ESC	-0.0958149	Other		ESC	-0.40545	Other		ES	1.07977	Other
ESC	-0.565376	Other		ESC	-0.40545	Other		ES	1.1042	Other
ESC	0.028469	Other		ESC	0.0138941	Other		ES	1.10327	Other
ESC	-0.48171	Other		ESC	-0.40545	Other		ES	1.04909	Other
ESC	3.4309	Other		ESC	0.11057	Other		ES	1.04158	Other
ESC	0.17363	Other		ESC	-0.342624	Other		ES	0.558282	Other
ESC	0.513556	Other		ESC	1.38983	Other		ES	-0.206251	Other
ESC	2.63832	Other		ESC	0.717238	Other		ES	-0.219183	Other
ESC	0.942408	Other		ESC	-0.242036	Other		ES	0.571247	Other
ESC	0.169205	Other		ESC	-0.353512	Other		ES	-1.10977	Other
ESC	3.01833	Other		ESC	-0.0997296	Other		ES	-1.10861	Other
ESC	1.9622	Other		ESC	1.33755	Other		ES	-1.09319	Other
ESC	1.79658	Other		ESC	-0.04151	Other		ES	-1.0782	Other
ESC	0.503185	Other		ESC	0.183927	Other		ES	1.50201	Other
ESC	0.518743	Other		ESC	-0.40545	Other		ES	-0.782394	Other
ESC	1.77192	Other		ESC	0.406734	Other		ES	-0.925666	Other
ESC	1.69487	Other		ESC	0.0367225	Other		ES	0.470322	Other
ESC	1.09735	Other		ESC	-0.32678	Other		ES	0.506721	Other
ESC	2.94716	Other		ESC	0.511216	Other		ES	0.529124	Other
ESC	-0.0939787	Other		ESC	-0.40545	Other		ES	0.504069	Other
ESC	-0.0530104	Other		ESC	1.68292	Other		ES	-1.12637	Other
ESC	-0.565376	Other		ESC	-0.373426	Other		ES	-1.05858	Other
ESC	-0.467425	Other		ESC	-0.35749	Other		ES	-1.0635	Other
ESC	2.00628	Other		ESC	-0.113305	Other		ES	-0.929462	Other
ESC	0.827518	Other		ESC	-0.268896	Other		ES	-1.11423	Other
ESC	1.33535	Other		ESC	-0.204011	Other		ES	-0.0309813	Other
ESC	1.60048	Other		ESC	0.212849	Other		ES	2.21748	Other
ESC	0.918397	Other		ESC	-0.320984	Other		ES	2.73391	Other
ESC	-0.0744165	Other		ESC	0.28488	Other		ES	-1.1288	Other
ESC	0.713681	Other		ESC	0.186669	Other		ES	-0.995122	Other
ESC	2.06275	Other		ESC	-0.236267	Other		ES	-1.1288	Other
ESC	2.19618	Other		ESC	-0.0837867	Other		ES	-1.1288	Other
ESC	1.05407	Other		ESC	-0.0782613	Other		ES	-1.1288	Other
ESC	1.16802	Other		ESC	-0.308829	Other		ES	-1.1288	Other
ESC	0.509824	Other		ESC	-0.205632	Other		ES	-1.1288	Other
ESC	1.76494	Other		ESC	-0.370144	Other		ES	-1.1288	Other
ESC	-0.565376	Other		ESC	-0.247164	Other		ES	-1.1288	Other
ESC	1.33302	Other		ESC	1.53031	Other		ES	-1.1288	Other
ESC	-0.485803	Other		ESC	-0.40545	Other		ES	-1.1288	Other
ESC	2.32243	Other		ESC	2.73319	Other		ES	-1.1288	Other
ESC	1.77975	Other		ESC	-0.159333	Other		ES	-1.1288	Other
ESC	3.2675	Other		ESC	-0.280604	Other		ES	-1.11719	Other
ESC	1.10083	Other		ESC	-0.176609	Other		ES	-1.1288	Other
ESC	-0.563116	Other		ESC	-0.40545	Other		ES	-1.1288	Other
ESC	-0.548204	Other		ESC	5.11225	Other		ES	-1.1288	Other
ESC	-0.563041	Other		ESC	-0.40545	Other		ES	-1.1288	Other
ESC	5.21487	Other		ESC	1.29843	Other		ES	-1.1288	Other
ESC	1.35274	Other		ESC	1.83992	Other		ES	-1.1288	Other
ESC	2.10188	Other		ESC	-0.34505	Other		ES	-1.1288	Other
ESC	2.44521	Other		ESC	0.68919	Other		ES	-1.1288	Other
ESC	0.717404	Other		ESC	0.152479	Other		ES	-1.1288	Other
ESC	1.67671	Other		ESC	-0.282164	Other		ES	-1.1288	Other
ESC	-0.547624	Other		ESC	-0.40545	Other		ES	-1.1288	Other
ESC	2.80978	Other		ESC	0.841597	Other		ES	-1.1288	Other
ESC	2.75732	Other		ESC	-0.218859	Other		ES	-1.1288	Other
ESC	0.503709	Other		ESC	-0.318012	Other		ES	-1.1288	Other
ESC	-0.10066	Other		ESC	-0.378198	Other		ES	-1.1288	Other
ESC	-0.553498	Other		ESC	-0.40545	Other		ES	-1.1288	Other
ESC	0.913968	Other		ESC	-0.40545	Other		ES	-1.1288	Other
ESC	1.14964	Other		ESC	0.0358344	Other		ES	-1.1288	Other
ESC	-0.527721	Other		ESC	-0.368055	Other		ES	-1.1288	Other
ESC	2.11312	Other		ESC	-0.00708168	Other		ES	0.0654317	Other
ESC	2.87033	Other		ESC	1.01233	Other		ES	-1.1288	Other
ESC	-0.0817719	Other		ESC	-0.40545	Other		ES	-1.1288	Other
ESC	3.50623	Other		ESC	1.49694	Other		ES	-1.11425	Other
ESC	3.47532	Other		ESC	0.333203	Other		ES	-1.1288	Other
ESC	0.803212	Other		ESC	-0.326967	Other		ES	0.0959397	Other
ESC	-0.493444	Other		ESC	-0.40545	Other		ES	-1.1288	Other
ESC	0.372681	Other		ESC	-0.289316	Other		ES	-1.1288	Other
ESC	1.194	Other		ESC	-0.27092	Other		ES	-1.1288	Other
ESC	0.615656	Other		ESC	-0.248546	Other		ES	-1.12399	Other
ESC	0.372982	Other		ESC	2.21736	Other		ES	-1.1288	Other
ESC	0.414256	Other		ESC	0.789646	Other		ES	-1.1288	Other
ESC	2.63287	Other		ESC	1.92589	Other		ES	0.0936771	Other
ESC	1.12673	Other		ESC	-0.235707	Other		ES	-1.1288	Other
ESC	1.75488	Other		ESC	0.837394	Other		ES	-1.11886	Other
ESC	2.18323	Other		ESC	0.169355	Other		ES	-1.1288	Other
ESC	2.91591	Other		ESC	1.25346	Other		ES	-1.1288	Other
ESC	2.01314	Other		ESC	-0.177306	Other		ES	-1.10843	Other
ESC	3.52582	Other		ESC	0.608391	Other		ES	-1.1288	Other
ESC	1.20236	Other		ESC	-0.368559	Other		ES	-1.1288	Other
ESC	-0.565376	Other		ESC	-0.40545	Other		ES	-1.1288	Other
ESC	2.47959	Other		ESC	-0.0250736	Other		ES	-1.1288	Other
ESC	2.56888	Other		ESC	0.448062	Other		ES	-1.1288	Other
ESC	1.36185	Other		ESC	0.181398	Other		ES	0.914327	Other
ESC	2.57086	Other		ESC	0.357257	Other		ES	-1.1288	Other
ESC	-0.493716	Other		ESC	-0.387632	Other		ES	-0.436624	Other
ESC	0.581807	Other		ESC	-0.1776	Other		ES	-0.400179	Other
ESC	-0.558215	Other		ESC	-0.40545	Other		ES	-1.0845	Other
ESC	1.69051	Other		ESC	0.109836	Other		ES	-0.993388	Other
ESC	0.7661	Other		ESC	-0.294202	Other		ES	0.686067	Other
ESC	2.81468	Other		ESC	-0.0497283	Other		ES	-0.650934	Other
ESC	1.98462	Other		ESC	-0.134935	Other		ES	1.61487	Other
ESC	2.3077	Other		ESC	0.380258	Other		ES	1.57464	Other
ESC	-0.565376	Other		ESC	-0.40545	Other		ES	1.54617	Other
ESC	3.13005	Other		ESC	0.163721	Other		ES	1.4742	Other
ESC	0.898308	Other		ESC	-0.0744203	Other		ES	1.29718	Other
ESC	0.756449	Other		ESC	-0.146851	Other		ES	-0.836582	Other
ESC	1.68453	Other		ESC	0.415501	Other		ES	1.9381	Other
ESC	0.993431	Other		ESC	-0.219185	Other		ES	0.598127	Other
ESC	0.268481	Other		ESC	-0.306547	Other		ES	2.61956	Other
ESC	-0.460692	Other		ESC	-0.324261	Other		ES	-0.200166	Other
ESC	0.675499	Other		ESC	0.232334	Other		ES	1.19325	Other
ESC	0.572715	Other		ESC	3.6789	Other		ES	0.587999	Other
ESC	2.15793	Other		ESC	0.0860522	Other		ES	0.0772154	Other
ESC	2.77892	Other		ESC	-0.115697	Other		ES	0.801993	Other
ESC	-0.377446	Other		ESC	-0.380605	Other		ES	0.420242	Other
ESC	1.9578	Other		ESC	-0.113537	Other		ES	1.95641	Other
ESC	1.7132	Other		ESC	-0.0257236	Other		ES	0.67137	Other
ESC	1.33419	Other		ESC	1.33702	Other		ES	1.32148	Other
ESC	0.770759	Other		ESC	-0.40545	Other		ES	1.57928	Other
ESC	2.10974	Other		ESC	0.317995	Other		ES	0.605511	Other
ESC	2.93054	Other		ESC	0.527399	Other		ES	-1.12221	Other
ESC	1.86344	Other		ESC	0.0906341	Other		ES	-1.12277	Other
ESC	2.27929	Other		ESC	1.13303	Other		ES	2.29807	Other
ESC	0.992374	Other		ESC	-0.268692	Other		ES	2.04988	Other
ESC	0.243057	Other		ESC	-0.136432	Other		ES	2.0495	Other
ESC	1.44027	Other		ESC	-0.187763	Other		ES	2.29845	Other
ESC	-0.561184	Other		ESC	-0.40545	Other		ES	0.406414	Other
ESC	0.997359	Other		ESC	1.96435	Other		ES	-1.0705	Other
ESC	1.30617	Other		ESC	2.58366	Other		ES	1.56661	Other
ESC	2.83708	Other		ESC	1.54657	Other		ES	1.59945	Other
ESC	0.929769	Other		ESC	-0.297992	Other		ES	1.60123	Other
ESC	2.35111	Other		ESC	-0.0910182	Other		ES	2.06292	Other
ESC	1.8037	Other		ESC	0.0943064	Other		ES	2.02435	Other
ESC	2.7472	Other		ESC	2.19865	Other		ES	1.47312	Other
ESC	0.310563	Other		ESC	-0.167162	Other		ES	1.39875	Other
ESC	1.03129	Other		ESC	1.16912	Other		ES	-1.1288	Other
ESC	-0.561617	Other		ESC	-0.268108	Other		ES	0.529851	Other
ESC	1.20109	Other		ESC	0.234625	Other		ES	0.62056	Other
ESC	0.329212	Other		ESC	-0.331525	Other		ES	-0.930662	Other
ESC	1.06889	Other		ESC	-0.357533	Other		ES	-1.08085	Other
ESC	0.372371	Other		ESC	-0.326301	Other		ES	-1.07925	Other
ESC	0.889741	Other		ESC	-0.216193	Other		ES	1.05399	Other
ESC	1.97904	Other		ESC	0.270653	Other		ES	-0.620417	Other
ESC	1.86441	Other		ESC	-0.24745	Other		ES	1.65576	Other
ESC	-0.562848	Other		ESC	-0.091016	Other		ES	1.86067	Other
ESC	2.77549	Other		ESC	0.358944	Other		ES	1.8692	Other
ESC	-0.537992	Other		ESC	-0.40545	Other		ES	1.8745	Other
ESC	0.637136	Other		ESC	0.0419071	Other		ES	1.86993	Other
ESC	1.31043	Other		ESC	0.421013	Other		ES	-0.808055	Other
ESC	-0.55874	Other		ESC	-0.40545	Other		ES	-0.788002	Other
ESC	-0.488762	Other		ESC	-0.190603	Other		ES	1.02315	Other
ESC	2.0711	Other		ESC	-0.18946	Other		ES	0.248706	Other
ESC	0.432761	Other		ESC	-0.386902	Other		ES	0.604512	Other
ESC	0.482638	Other		ESC	-0.384042	Other		ES	1.90857	Other
ESC	1.69503	Other		ESC	-0.327299	Other		ES	1.9092	Other
ESC	2.70177	Other		ESC	-0.33713	Other		ES	1.92884	Other
ESC	1.17861	Other		ESC	0.573499	Other		ES	1.92894	Other
ESC	-0.56025	Other		ESC	2.39932	Other		ES	1.28203	Other
ESC	1.25248	Other		ESC	-0.356564	Other		ES	0.809154	Other
ESC	1.03413	Other		ESC	-0.26868	Other		ES	1.07524	Other
ESC	0.0418346	Other		ESC	-0.235885	Other		ES	1.17528	Other
ESC	0.944957	Other		ESC	0.181319	Other		ES	1.30477	Other
ESC	2.71504	Other		ESC	-0.070878	Other		ES	-1.0843	Other
ESC	-0.552867	Other		ESC	-0.40545	Other		ES	0.49719	Other
ESC	-0.565376	Other		ESC	-0.40545	Other		ES	-0.986569	Other
ESC	-0.508326	Other		ESC	-0.40545	Other		ES	-1.08432	Other
ESC	2.77048	Other		ESC	0.231249	Other		ES	-1.08606	Other
ESC	0.132506	Other		ESC	0.620249	Other		ES	0.432386	Other
ESC	2.28283	Other		ESC	-0.03518	Other		ES	0.432968	Other
ESC	-0.554669	Other		ESC	-0.40545	Other		ES	0.425927	Other
ESC	2.34022	Other		ESC	-0.40545	Other		ES	0.42752	Other
ESC	0.30582	Other		ESC	-0.381712	Other		ES	0.411281	Other
ESC	2.37892	Other		ESC	-0.0858698	Other		ES	0.410611	Other
ESC	1.33353	Other		ESC	-0.347689	Other		ES	0.475385	Other
ESC	1.6615	Other		ESC	-0.117864	Other		ES	0.513943	Other
ESC	3.23835	Other		ESC	3.59163	Other		ES	0.517409	Other
ESC	2.42331	Other		ESC	-0.157227	Other		ES	0.185007	Other
ESC	2.61091	Other		ESC	0.38144	Other		ES	-0.464141	Other
ESC	0.265074	Other		ESC	-0.28434	Other		ES	-0.452397	Other
ESC	2.78122	Other		ESC	0.598977	Other		ES	1.11829	Other
ESC	1.16693	Other		ESC	0.208345	Other		ES	1.12842	Other
ESC	-0.532327	Other		ESC	1.50885	Other		ES	1.11723	Other
ESC	0.850972	Other		ESC	-0.266951	Other		ES	0.984528	Other
ESC	2.00528	Other		ESC	0.0218871	Other		ES	1.1047	Other
ESC	1.28276	Other		ESC	-0.239198	Other		ES	1.87485	Other
ESC	1.41221	Other		ESC	-0.323598	Other		ES	0.0371169	Other
ESC	0.142492	Other		ESC	-0.346171	Other		ES	-0.50334	Other
ESC	-0.520519	Other		ESC	-0.40545	Other		ES	-0.49362	Other
ESC	0.12503	Other		ESC	0.677303	Other		ES	-0.494574	Other
ESC	1.21584	Other		ESC	2.18849	Other		ES	-0.609716	Other
ESC	1.37411	Other		ESC	-0.0119704	Other		ES	-0.592509	Other
ESC	1.08928	Other		ESC	-0.296006	Other		ES	-0.502958	Other
ESC	0.337107	Other		ESC	0.109043	Other		ES	-0.501759	Other
ESC	2.57001	Other		ESC	-0.0228789	Other		ES	-0.149939	Other
ESC	-0.153233	Other		ESC	-0.40545	Other		ES	0.401417	Other
ESC	2.65886	Other		ESC	0.390313	Other		ES	0.423697	Other
ESC	2.84876	Other		ESC	0.193476	Other		ES	0.394838	Other
ESC	-0.497216	Other		ESC	-0.40545	Other		ES	0.199512	Other
ESC	0.715979	Other		ESC	-0.33346	Other		ES	0.13753	Other
ESC	-0.561888	Other		ESC	-0.40545	Other		ES	0.142095	Other
ESC	6.04978	Other		ESC	1.80034	Other		ES	0.326955	Other
ESC	-0.277945	Other		ESC	-0.370429	Other		ES	0.932116	Other
ESC	2.21269	Other		ESC	0.124405	Other		ES	0.947943	Other
ESC	1.56555	Other		ESC	2.71534	Other		ES	1.0856	Other
ESC	1.0201	Other		ESC	-0.344141	Other		ES	1.11526	Other
ESC	1.86896	Other		ESC	-0.281606	Other		ES	1.10587	Other
ESC	-0.524295	Other		ESC	-0.40545	Other		ES	-0.419363	Other
ESC	-0.309516	Other		ESC	-0.278512	Other		ES	-0.162199	Other
ESC	0.865685	Other		ESC	-0.265288	Other		ES	-0.152467	Other
ESC	-0.565376	Other		ESC	0.160362	Other		ES	-0.473836	Other
ESC	1.6541	Other		ESC	0.55622	Other		ES	-0.476003	Other
ESC	1.2956	Other		ESC	-0.21007	Other		ES	-0.12344	Other
ESC	2.30029	Other		ESC	-0.244883	Other		ES	-0.109556	Other
ESC	2.1352	Other		ESC	0.106779	Other		ES	2.32012	Other
ESC	1.73392	Other		ESC	-0.363134	Other		ES	2.22126	Other
ESC	0.865742	Other		ESC	-0.374395	Other		ES	2.25598	Other
ESC	1.78036	Other		ESC	-0.338164	Other		ES	-0.865476	Other
ESC	-0.0895343	Other		ESC	-0.40545	Other		ES	0.710054	Other
ESC	1.54021	Other		ESC	-0.325421	Other		ES	0.690795	Other
ESC	1.72496	Other		ESC	0.446317	Other		ES	0.905429	Other
ESC	0.926698	Other		ESC	-0.29054	Other		ES	1.04512	Other
ESC	0.817152	Other		ESC	0.192016	Other		ES	-0.00107348	Other
ESC	-0.063637	Other		ESC	-0.214353	Other		ES	-0.0141192	Other
ESC	2.24282	Other		ESC	0.198934	Other		ES	0.926899	Other
ESC	0.930375	Other		ESC	0.183294	Other		ES	0.885964	Other
ESC	0.901721	Other		ESC	-0.201347	Other		ES	0.894419	Other
ESC	2.0199	Other		ESC	0.0858417	Other		ES	0.997274	Other
ESC	0.316526	Other		ESC	-0.40545	Other		ES	0.98955	Other
ESC	1.00963	Other		ESC	-0.300477	Other		ES	0.971802	Other
ESC	0.534288	Other		ESC	3.90016	Other		ES	0.970235	Other
ESC	-0.257514	Other		ESC	-0.40545	Other		ES	0.940176	Other
ESC	2.19143	Other		ESC	-0.197462	Other		ES	0.953387	Other
ESC	3.10931	Other		ESC	-0.0608863	Other		ES	0.981414	Other
ESC	1.21739	Other		ESC	-0.362046	Other		ES	0.958208	Other
ESC	0.036717	Other		ESC	-0.34492	Other		ES	1.00146	Other
ESC	-0.0203333	Other		ESC	-0.40545	Other		ES	1.2106	Other
ESC	0.262913	Other		ESC	-0.321131	Other		ES	1.27052	Other
ESC	0.962792	Other		ESC	-0.233604	Other		ES	1.2625	Other
ESC	1.36718	Other		ESC	-0.383022	Other		ES	1.33385	Other
ESC	3.14027	Other		ESC	0.238845	Other		ES	1.3103	Other
ESC	6.03738	Other		ESC	1.94601	Other		ES	0.411113	Other
ESC	0.556981	Other		ESC	-0.382154	Other		ES	0.498558	Other
ESC	-0.377709	Other		ESC	-0.360047	Other		ES	0.431938	Other
ESC	-0.138444	Other		ESC	-0.372675	Other		ES	0.438991	Other
ESC	1.70568	Other		ESC	-0.264338	Other		ES	0.446588	Other
ESC	1.62106	Other		ESC	-0.291688	Other		ES	0.38905	Other
ESC	3.19293	Other		ESC	0.369453	Other		ES	0.219902	Other
ESC	0.405078	Other		ESC	-0.337334	Other		ES	0.47959	Other
ESC	0.602542	Other		ESC	-0.368983	Other		ES	0.0982669	Other
ESC	2.42152	Other		ESC	0.138337	Other		ES	0.764458	Other
ESC	-0.565376	Other		ESC	-0.40545	Other		ES	-1.1288	Other
ESC	-0.46838	Other		ESC	0.191664	Other		ES	0.766871	Other
ESC	-0.560092	Other		ESC	-0.40545	Other		ES	0.776935	Other
ESC	2.99883	Other		ESC	0.0779735	Other		ES	0.775418	Other
ESC	0.184384	Other		ESC	-0.40545	Other		ES	2.09596	Other
ESC	1.45213	Other		ESC	3.04392	Other		ES	0.575082	Other
ESC	2.85117	Other		ESC	0.191213	Other		ES	1.54981	Other
ESC	2.32185	Other		ESC	0.036129	Other		ES	1.47798	Other
ESC	0.853138	Other		ESC	1.98648	Other		ES	1.44902	Other
ESC	1.02006	Other		ESC	1.80812	Other		ES	0.863391	Other
ESC	2.52304	Other		ESC	0.414259	Other		ES	0.935179	Other
ESC	2.03498	Other		ESC	0.0568626	Other		ES	0.706464	Other
ESC	1.91392	Other		ESC	0.218403	Other		ES	0.717438	Other
ESC	2.88634	Other		ESC	0.886858	Other		ES	-0.0640639	Other
ESC	0.326713	Other		ESC	0.435311	Other		ES	-0.0735528	Other
ESC	0.860633	Other		ESC	-0.16065	Other		ES	0.114039	Other
ESC	0.0769736	Other		ESC	-0.138287	Other		ES	-0.0334098	Other
ESC	0.0446553	Other		ESC	2.68034	Other		ES	0.531702	Other
ESC	-0.428671	Other		ESC	-0.384354	Other		ES	1.96367	Other
ESC	2.79182	Other		ESC	0.00714177	Other		ES	1.9017	Other
ESC	1.08814	Other		ESC	1.34594	Other		ES	1.87648	Other
ESC	1.83171	Other		ESC	-0.302125	Other		ES	1.84851	Other
ESC	0.534461	Other		ESC	-0.385117	Other		ES	1.80562	Other
ESC	2.38172	Other		ESC	-0.104898	Other		ES	1.75278	Other
ESC	-0.54733	Other		ESC	-0.40545	Other		ES	1.87175	Other
ESC	0.563397	Other		ESC	0.0550859	Other		ES	-1.06596	Other
ESC	0.724972	Other		ESC	3.15151	Other		ES	0.173393	Other
ESC	2.23565	Other		ESC	0.544608	Other		ES	-0.369823	Other
ESC	1.63954	Other		ESC	-0.145249	Other		ES	-0.29378	Other
ESC	3.59902	Other		ESC	0.67832	Other		ES	1.44268	Other
ESC	-0.182142	Other		ESC	-0.346508	Other		ES	-0.767373	Other
ESC	1.45943	Other		ESC	-0.139615	Other		ES	1.14929	Other
ESC	1.08895	Other		ESC	-0.306926	Other		ES	-1.11642	Other
ESC	2.31774	Other		ESC	-0.344087	Other		ES	2.90288	Other
ESC	1.90336	Other		ESC	-0.246652	Other		ES	2.86975	Other
ESC	1.62262	Other		ESC	-0.168089	Other		ES	-0.514703	Other
ESC	1.91435	Other		ESC	0.16168	Other		ES	-0.777525	Other
ESC	2.84831	Other		ESC	0.0889376	Other		ES	-0.447234	Other
ESC	1.21034	Other		ESC	-0.332186	Other		ES	0.175246	Other
ESC	1.02292	Other		ESC	-0.363899	Other		ES	0.462372	Other
ESC	0.0921901	Other		ESC	-0.289518	Other		ES	-1.09638	Other
ESC	-0.444642	Other		ESC	0.503803	Other		ES	1.6036	Other
ESC	3.09996	Other		ESC	0.289073	Other		ES	1.60745	Other
ESC	2.51194	Other		ESC	0.806804	Other		ES	1.59637	Other
ESC	1.76351	Other		ESC	0.0564637	Other		ES	-1.01491	Other
ESC	1.87921	Other		ESC	-0.276638	Other		ES	-0.673989	Other
ESC	0.490998	Other		ESC	1.58383	Other		ES	-0.478275	Other
ESC	1.3016	Other		ESC	-0.339804	Other		ES	2.22306	Other
ESC	2.35119	Other		ESC	0.0126762	Other		ES	2.09897	Other
ESC	0.952354	Other		ESC	-0.332687	Other		ES	1.96068	Other
ESC	1.83719	Other		ESC	-0.143902	Other		ES	1.11442	Other
ESC	0.300935	Other		ESC	-0.40545	Other		ES	0.266798	Other
ESC	0.868921	Other		ESC	-0.325976	Other		ES	0.219274	Other
ESC	0.203993	Other		ESC	-0.40545	Other		ES	1.23431	Other
ESC	3.49324	Other		ESC	1.16144	Other		ES	1.2153	Other
ESC	-0.476905	Other		ESC	-0.40545	Other		ES	2.08253	Other
ESC	2.36427	Other		ESC	-0.00583867	Other		ES	2.11369	Other
ESC	2.41484	Other		ESC	0.0982487	Other		ES	2.10572	Other
ESC	-0.527457	Other		ESC	-0.40545	Other		ES	1.35503	Other
ESC	1.03137	Other		ESC	-0.322509	Other		ES	-0.245988	Other
ESC	1.3281	Other		ESC	0.393479	Other		ES	-0.273663	Other
ESC	1.31773	Other		ESC	-0.168932	Other		ES	-0.252925	Other
ESC	-0.556055	Other		ESC	-0.40545	Other		ES	-0.263578	Other
ESC	1.37305	Other		ESC	-0.0890792	Other		ES	-0.27476	Other
ESC	0.0358443	Other		ESC	-0.327899	Other		ES	-1.11553	Other
ESC	3.49878	Other		ESC	0.188165	Other		ES	-1.12093	Other
ESC	1.07789	Other		ESC	-0.127928	Other		ES	-1.11585	Other
ESC	0.332377	Other		ESC	0.354241	Other		ES	-1.11596	Other
ESC	2.55934	Other		ESC	0.47158	Other		ES	-0.989229	Other
ESC	0.632924	Other		ESC	-0.359184	Other		ES	-1.09963	Other
ESC	1.71406	Other		ESC	3.10333	Other		ES	0.538089	Other
ESC	3.61068	Other		ESC	0.0561432	Other		ES	0.528363	Other
ESC	-0.525551	Other		ESC	-0.40545	Other		ES	-1.09897	Other
ESC	-0.531405	Other		ESC	-0.188678	Other		ES	0.0860691	Other
ESC	2.68051	Other		ESC	0.0539002	Other		ES	-0.521965	Other
ESC	-0.5634	Other		ESC	-0.386029	Other		ES	-0.450245	Other
ESC	-0.565376	Other		ESC	0.405073	Other		ES	-1.02992	Other
ESC	0.239549	Other		ESC	-0.40545	Other		ES	-0.983936	Other
ESC	1.02199	Other		ESC	-0.286362	Other		ES	-1.1288	Other
ESC	0.486119	Other		ESC	-0.282127	Other		ES	-1.1288	Other
ESC	2.03083	Other		ESC	0.737462	Other		ES	-1.1288	Other
ESC	1.51319	Other		ESC	-0.338708	Other		ES	-1.1288	Other
ESC	-0.35139	Other		ESC	-0.40545	Other		ES	-1.1288	Other
ESC	-0.565376	Other		ESC	-0.40545	Other		ES	-1.1288	Other
ESC	1.33412	Other		ESC	-0.394745	Other		ES	-1.1288	Other
ESC	0.603313	Other		ESC	-0.40545	Other		ES	0.427138	Other
ESC	2.71265	Other		ESC	0.199418	Other		ES	0.813705	Other
ESC	0.761302	Other		ESC	-0.386207	Other		ES	0.888094	Other
ESC	1.40996	Other		ESC	-0.291217	Other		ES	0.812017	Other
ESC	0.646837	Other		ESC	-0.0940586	Other		ES	0.803247	Other
ESC	1.6035	Other		ESC	0.287967	Other		ES	0.813663	Other
ESC	0.132688	Other		ESC	-0.333998	Other		ES	0.821332	Other
ESC	2.19853	Other		ESC	-0.309249	Other		ES	0.59331	Other
ESC	1.68681	Other		ESC	-0.279198	Other		ES	-1.1288	Other
ESC	0.738129	Other		ESC	3.18082	Other		ES	-0.981067	Other
ESC	-0.339929	Other		ESC	-0.336154	Other		ES	-1.1288	Other
ESC	3.64644	Other		ESC	0.493281	Other		ES	-1.12651	Other
ESC	-0.565376	Other		ESC	-0.40545	Other		ES	-1.1288	Other
ESC	0.26525	Other		ESC	0.0951527	Other		ES	-1.1288	Other
ESC	2.05909	Other		ESC	0.108617	Other		ES	-1.1288	Other
ESC	0.0194686	Other		ESC	1.71043	Other		ES	-1.1288	Other
ESC	0.619008	Other		ESC	-0.303145	Other		ES	-1.1288	Other
ESC	-0.422713	Other		ESC	-0.40545	Other		ES	-1.1288	Other
ESC	-0.565376	Other		ESC	-0.40545	Other		ES	-1.1288	Other
ESC	1.79718	Other		ESC	-0.335853	Other		ES	-1.1288	Other
ESC	3.14842	Other		ESC	1.06853	Other		ES	-1.1288	Other
ESC	2.95525	Other		ESC	-0.0534793	Other		ES	-1.1288	Other
ESC	2.01022	Other		ESC	-0.146901	Other		ES	-1.1288	Other
ESC	1.19568	Other		ESC	0.48062	Other		ES	-1.1288	Other
ESC	1.37978	Other		ESC	-0.246982	Other		ES	-1.1288	Other
ESC	1.36606	Other		ESC	0.0857239	Other		ES	-1.1288	Other
ESC	1.22549	Other		ESC	-0.170635	Other		ES	-1.1288	Other
ESC	-0.565376	Other		ESC	2.53593	Other		ES	-1.1288	Other
ESC	1.02522	Other		ESC	-0.371307	Other		ES	-1.1288	Other
ESC	2.42037	Other		ESC	-0.0216868	Other		ES	-1.1288	Other
ESC	-0.296471	Other		ESC	1.34179	Other		ES	-1.1288	Other
ESC	-0.565376	Other		ESC	-0.40545	Other		ES	-1.1288	Other
ESC	0.354205	Other		ESC	1.32434	Other		ES	-1.1288	Other
ESC	1.29545	Other		ESC	-0.333552	Other		ES	-1.1288	Other
ESC	-0.0621241	Other		ESC	-0.0028359	Other		ES	-1.12558	Other
ESC	-0.488581	Other		ESC	0.849442	Other		ES	-1.1288	Other
ESC	0.539797	Other		ESC	-0.28236	Other		ES	-1.12723	Other
ESC	-0.481727	Other		ESC	-0.40545	Other		ES	0.344656	Other
ESC	2.17016	Other		ESC	1.42412	Other		ES	0.321671	Other
ESC	-0.0277241	Other		ESC	-0.153229	Other		ES	-1.1288	Other
ESC	0.176123	Other		ESC	-0.380134	Other		ES	-1.1288	Other
ESC	0.734773	Other		ESC	-0.359371	Other		ES	-1.1288	Other
ESC	4.1049	Other		ESC	1.50305	Other		ES	-1.1288	Other
ESC	0.781157	Other		ESC	3.25925	Other		ES	-1.1288	Other
ESC	-0.514979	Other		ESC	-0.353377	Other		ES	-1.1288	Other
ESC	1.01426	Other		ESC	-0.33497	Other		ES	-1.1288	Other
ESC	0.0345714	Other		ESC	-0.358868	Other		ES	-1.1288	Other
ESC	1.54189	Other		ESC	0.54973	Other		ES	-1.1288	Other
ESC	1.88503	Other		ESC	0.0736083	Other		ES	-1.1288	Other
ESC	0.487295	Other		ESC	-0.304804	Other		ES	-1.0523	Other
ESC	-0.18537	Other		ESC	0.00792527	Other		ES	-0.0507313	Other
ESC	-0.26312	Other		ESC	-0.279336	Other		ES	-0.900216	Other
ESC	1.22973	Other		ESC	0.14445	Other		ES	-0.522224	Other
ESC	-0.222058	Other		ESC	-0.40545	Other		ES	-0.520042	Other
ESC	1.50471	Other		ESC	-0.247754	Other		ES	-1.11205	Other
ESC	0.483703	Other		ESC	0.803343	Other		ES	-1.11651	Other
ESC	3.51228	Other		ESC	0.109638	Other		ES	-1.1288	Other
ESC	2.8113	Other		ESC	1.82255	Other		ES	-1.1288	Other
ESC	0.241809	Other		ESC	-0.387249	Other		ES	-1.1288	Other
ESC	-0.561917	Other		ESC	-0.40545	Other		ES	-0.166124	Other
ESC	2.90404	Other		ESC	0.561609	Other		ES	-1.1288	Other
ESC	-0.565376	Other		ESC	-0.40545	Other		ES	-1.1288	Other
ESC	1.51719	Other		ESC	-0.141383	Other		ES	-1.1288	Other
ESC	3.08064	Other		ESC	0.133819	Other		ES	0.923981	Other
ESC	2.90993	Other		ESC	0.33373	Other		ES	-1.1288	Other
ESC	2.67902	Other		ESC	2.91638	Other		ES	-1.1288	Other
ESC	2.28803	Other		ESC	0.218295	Other		ES	-1.09116	Other
ESC	-0.316016	Other		ESC	-0.393705	Other		ES	-1.1167	Other
ESC	0.259608	Other		ESC	-0.40545	Other		ES	-1.02882	Other
ESC	0.815544	Other		ESC	-0.361374	Other		ES	2.22644	Other
ESC	0.521532	Other		ESC	-0.331862	Other		ES	0.213963	Other
ESC	1.98319	Other		ESC	0.00445023	Other		ES	0.220606	Other
ESC	-0.430245	Other		ESC	0.0790092	Other		ES	0.600742	Other
ESC	-0.30563	Other		ESC	-0.338956	Other		ES	-1.1206	Other
ESC	-0.559822	Other		ESC	-0.40545	Other		ES	-1.1288	Other
ESC	1.14548	Other		ESC	-0.386424	Other		ES	-1.12099	Other
ESC	0.59055	Other		ESC	2.03166	Other		ES	-0.0577407	Other
ESC	-0.156268	Other		ESC	-0.40545	Other		ES	-1.04173	Other
ESC	-0.500483	Other		ESC	0.185629	Other		ES	0.425205	Other
ESC	1.76886	Other		ESC	0.0522732	Other		ES	-1.08974	Other
ESC	0.545738	Other		ESC	-0.292633	Other		ES	1.2191	Other
ESC	-0.387223	Other		ESC	-0.40545	Other		ES	-0.0952618	Other
ESC	0.717169	Other		ESC	-0.13138	Other		ES	-1.02385	Other
ESC	-0.481178	Other		ESC	-0.40545	Other		ES	-1.01441	Other
ESC	1.00055	Other		ESC	-0.197519	Other		ES	-0.232775	Other
ESC	-0.170832	Other		ESC	-0.120225	Other		ES	1.81821	Other
ESC	-0.565376	Other		ESC	-0.40545	Other		ES	1.169	Other
ESC	0.113385	Other		ESC	-0.341037	Other		ES	1.12161	Other
ESC	-0.235541	Other		ESC	-0.142452	Other		ES	1.15673	Other
ESC	2.39395	Other		ESC	0.0599863	Other		ES	1.48395	Other
ESC	-0.565376	Other		ESC	0.0533658	Other		ES	1.48724	Other
ESC	0.127837	Other		ESC	2.19779	Other		ES	1.28272	Other
ESC	0.885693	Other		ESC	0.0680819	Other		ES	0.762661	Other
ESC	0.842245	Other		ESC	-0.324673	Other		ES	-1.06305	Other
ESC	1.42988	Other		ESC	-0.293281	Other		ES	0.969854	Other
ESC	1.695	Other		ESC	-0.188234	Other		ES	-1.12665	Other
ESC	1.83537	Other		ESC	-0.24923	Other		ES	-1.12651	Other
ESC	-0.332084	Other		ESC	-0.352884	Other		ES	-1.12636	Other
ESC	4.81485	Other		ESC	2.59039	Other		ES	-1.12665	Other
ESC	0.569213	Other		ESC	-0.288385	Other		ES	-1.1288	Other
ESC	1.43593	Other		ESC	0.447004	Other		ES	-1.1288	Other
ESC	1.02479	Other		ESC	0.971297	Other		ES	-1.1288	Other
ESC	-0.565376	Other		ESC	-0.40545	Other		ES	-1.1288	Other
ESC	0.368166	Other		ESC	-0.158216	Other		ES	0.927124	Other
ESC	2.25231	Other		ESC	-0.21996	Other		ES	-1.12723	Other
ESC	0.64688	Other		ESC	-0.327914	Other		ES	-1.12736	Other
ESC	0.994847	Other		ESC	-0.342606	Other		ES	-1.1288	Other
ESC	0.407997	Other		ESC	-0.317654	Other		ES	-1.12014	Other
ESC	-0.297449	Other		ESC	-0.40545	Other		ES	-1.1288	Other
ESC	-0.172589	Other		ESC	-0.40545	Other		ES	-1.1288	Other
ESC	-0.174333	Other		ESC	-0.33339	Other		ES	-1.1288	Other
ESC	0.493529	Other		ESC	0.12277	Other		ES	-1.1288	Other
ESC	0.954576	Other		ESC	-0.32575	Other		ES	-1.1238	Other
ESC	-0.481479	Other		ESC	-0.40545	Other		ES	-0.373461	Other
ESC	-0.553347	Other		ESC	-0.40545	Other		ES	1.85965	Other
ESC	3.11765	Other		ESC	0.300646	Other		ES	1.23767	Other
ESC	1.34373	Other		ESC	-0.251906	Other		ES	1.40335	Other
ESC	2.36153	Other		ESC	5.28266	Other		ES	1.32356	Other
ESC	-0.482615	Other		ESC	-0.40545	Other		ES	1.03809	Other
ESC	-0.548057	Other		ESC	-0.40545	Other		ES	1.04807	Other
ESC	-0.550471	Other		ESC	-0.336189	Other		ES	-1.09897	Other
ESC	-0.23654	Other		ESC	-0.381895	Other		ES	-1.1011	Other
ESC	1.45872	Other		ESC	1.67316	Other		ES	-1.07451	Other
ESC	0.58688	Other		ESC	-0.36103	Other		ES	-0.249244	Other
ESC	1.57661	Other		ESC	1.6851	Other		ES	-0.240616	Other
ESC	0.817042	Other		ESC	0.105441	Other		ES	1.96602	Other
ESC	-0.0683998	Other		ESC	-0.396452	Other		ES	-1.0491	Other
ESC	0.359267	Other		ESC	0.726179	Other		ES	1.00443	Other
ESC	0.70235	Other		ESC	1.96887	Other		ES	0.410309	Other
ESC	2.02246	Other		ESC	0.848911	Other		ES	0.937586	Other
ESC	2.25615	Other		ESC	-0.326096	Other		ES	1.03011	Other
ESC	1.97391	Other		ESC	-0.290038	Other		ES	0.903117	Other
ESC	-0.565376	Other		ESC	-0.40545	Other		ES	0.891696	Other
ESC	1.10193	Other		ESC	-0.196961	Other		ES	0.886855	Other
ESC	-0.180803	Other		ESC	-0.40545	Other		ES	1.44516	Other
ESC	-0.425801	Other		ESC	0.157916	Other		ES	0.359695	Other
ESC	-0.484846	Other		ESC	-0.40545	Other		ES	0.376908	Other
ESC	1.23205	Other		ESC	-0.164777	Other		ES	0.479222	Other
ESC	1.99686	Other		ESC	-0.228895	Other		ES	0.469402	Other
ESC	-0.0808054	Other		ESC	0.633817	Other		ES	0.779581	Other
ESC	-0.277796	Other		ESC	-0.0818423	Other		ES	0.795445	Other
ESC	0.0411366	Other		ESC	2.3547	Other		ES	0.815104	Other
ESC	1.60939	Other		ESC	-0.286108	Other		ES	-0.76875	Other
ESC	-0.563595	Other		ESC	-0.40545	Other		ES	-0.487754	Other
ESC	-0.561945	Other		ESC	-0.292064	Other		ES	1.62755	Other
ESC	1.80795	Other		ESC	1.9877	Other		ES	1.61969	Other
ESC	2.06452	Other		ESC	-0.163836	Other		ES	-0.940305	Other
ESC	-0.558128	Other		ESC	-0.40545	Other		ES	-1.06082	Other
ESC	-0.485792	Other		ESC	-0.40545	Other		ES	0.659646	Other
ESC	1.41457	Other		ESC	-0.108432	Other		ES	-1.07464	Other
ESC	1.5941	Other		ESC	-0.304956	Other		ES	-1.06034	Other
ESC	1.68423	Other		ESC	-0.0882835	Other		ES	-1.06426	Other
ESC	1.18298	Other		ESC	-0.250347	Other		ES	-1.05952	Other
ESC	-0.562434	Other		ESC	-0.40545	Other		ES	-1.06864	Other
ESC	0.559272	Other		ESC	-0.312634	Other		ES	-1.0734	Other
ESC	-0.106431	Other		ESC	-0.396931	Other		ES	-1.06955	Other
ESC	1.80227	Other		ESC	0.191012	Other		ES	-1.06803	Other
ESC	-0.520284	Other		ESC	-0.368303	Other		ES	-1.06722	Other
ESC	-0.096108	Other		ESC	-0.378203	Other		ES	-1.0745	Other
ESC	1.67618	Other		ESC	-0.389296	Other		ES	-1.05875	Other
ESC	1.31306	Other		ESC	-0.137777	Other		ES	-1.06608	Other
ESC	1.64019	Other		ESC	-0.237528	Other		ES	-1.06498	Other
ESC	-0.468665	Other		ESC	-0.380173	Other		ES	-1.06669	Other
ESC	3.39799	Other		ESC	0.875066	Other		ES	-1.06554	Other
ESC	1.3542	Other		ESC	-0.359359	Other		ES	-0.766574	Other
ESC	1.74806	Other		ESC	-0.10725	Other		ES	-0.441792	Other
ESC	2.68943	Other		ESC	-0.0781076	Other		ES	1.2529	Other
ESC	1.23821	Other		ESC	-0.216449	Other		ES	1.26668	Other
ESC	3.54614	Other		ESC	0.476324	Other		ES	1.24199	Other
ESC	-0.565376	Other		ESC	0.00492053	Other		ES	1.24375	Other
ESC	1.49608	Other		ESC	0.571888	Other		ES	1.11557	Other
ESC	-0.238304	Other		ESC	-0.175247	Other		ES	-1.10892	Other
ESC	1.57917	Other		ESC	-0.0675454	Other		ES	0.970276	Other
ESC	0.897101	Other		ESC	3.26892	Other		ES	1.15803	Other
ESC	0.560566	Other		ESC	1.40823	Other		ES	-1.11765	Other
ESC	1.56544	Other		ESC	-0.40545	Other		ES	-1.11765	Other
ESC	1.25728	Other		ESC	-0.134969	Other		ES	-1.11415	Other
ESC	0.945711	Other		ESC	-0.155144	Other		ES	-1.12744	Other
ESC	0.269683	Other		ESC	-0.36154	Other		ES	-1.12744	Other
ESC	1.29752	Other		ESC	0.300154	Other		ES	-1.12736	Other
ESC	2.39575	Other		ESC	0.0171675	Other		ES	-1.12733	Other
ESC	2.4462	Other		ESC	-0.183262	Other		ES	-1.12733	Other
ESC	0.158617	Other		ESC	-0.40545	Other		ES	-1.12488	Other
ESC	0.59711	Other		ESC	2.20433	Other		ES	-1.1288	Other
ESC	1.20348	Other		ESC	2.72338	Other		ES	-1.1273	Other
ESC	0.603572	Other		ESC	-0.370567	Other		ES	-1.1273	Other
ESC	0.996068	Other		ESC	-0.283203	Other		ES	-1.12733	Other
ESC	-0.565376	Other		ESC	-0.40545	Other		ES	-1.1288	Other
ESC	1.15505	Other		ESC	-0.0267794	Other		ES	-1.12736	Other
ESC	1.31025	Other		ESC	-0.231519	Other		ES	-1.1288	Other
ESC	1.56892	Other		ESC	-0.40545	Other		ES	-1.1288	Other
ESC	0.751236	Other		ESC	-0.40545	Other		ES	-1.1288	Other
ESC	-0.565376	Other		ESC	-0.40545	Other		ES	-1.1288	Other
ESC	0.651317	Other		ESC	-0.307966	Other		ES	-1.1288	Other
ESC	0.654356	Other		ESC	2.10249	Other		ES	-1.1288	Other
ESC	0.0262528	Other		ESC	-0.0593994	Other		ES	-1.1288	Other
ESC	0.747231	Other		ESC	-0.248173	Other		ES	-1.06983	Other
ESC	0.897633	Other		ESC	-0.40545	Other		ES	0.532279	Other
ESC	0.76602	Other		ESC	0.297908	Other		ES	0.552637	Other
ESC	0.228035	Other		ESC	0.371162	Other		ES	0.988469	Other
ESC	0.406823	Other		ESC	-0.293832	Other		ES	-0.8222	Other
ESC	4.49221	Other		ESC	0.529597	Other		ES	-0.567354	Other
ESC	1.7807	Other		ESC	-0.245191	Other		ES	-0.568418	Other
ESC	2.16706	Other		ESC	0.709604	Other		ES	0.68985	Other
ESC	2.20647	Other		ESC	-0.0178039	Other		ES	-0.895773	Other
ESC	0.551492	Other		ESC	-0.40545	Other		ES	-1.12611	Other
ESC	2.03114	Other		ESC	-0.369131	Other		ES	-0.0950119	Other
ESC	1.74556	Other		ESC	-0.184562	Other		ES	-0.19997	Other
ESC	3.03203	Other		ESC	0.651141	Other		ES	-1.1288	Other
ESC	1.78054	Other		ESC	0.993823	Other		ES	-0.180911	Other
ESC	1.90881	Other		ESC	-0.132206	Other		ES	-0.176713	Other
ESC	-0.54035	Other		ESC	-0.40545	Other		ES	-0.157403	Other
ESC	0.43926	Other		ESC	-0.308348	Other		ES	0.641834	Other
ESC	4.95498	Other		ESC	0.350748	Other		ES	-1.08194	Other
ESC	3.83262	Other		ESC	1.0647	Other		ES	-1.08085	Other
ESC	1.67363	Other		ESC	-0.208809	Other		ES	0.636966	Other
ESC	0.508063	Other		ESC	-0.12819	Other		ES	-1.12499	Other
ESC	2.61854	Other		ESC	0.680526	Other		ES	-0.442669	Other
ESC	3.72997	Other		ESC	2.58258	Other		ES	-0.943461	Other
ESC	2.00461	Other		ESC	-0.40545	Other		ES	0.532662	Other
ESC	0.880736	Other		ESC	-0.313735	Other		ES	0.484294	Other
ESC	1.88585	Other		ESC	0.314296	Other		ES	0.468506	Other
ESC	-0.522463	Other		ESC	-0.40545	Other		ES	-1.12239	Other
ESC	1.14879	Other		ESC	-0.32306	Other		ES	-1.12155	Other
ESC	2.14232	Other		ESC	4.44269	Other		ES	-0.808707	Other
ESC	0.349583	Other		ESC	-0.287371	Other		ES	-0.803187	Other
ESC	2.11572	Other		ESC	-0.127115	Other		ES	0.335575	Other
ESC	2.66272	Other		ESC	-0.124833	Other		ES	0.3423	Other
ESC	-0.301051	Other		ESC	-0.40545	Other		ES	-0.671851	Other
ESC	3.29202	Other		ESC	1.28916	Other		ES	-0.588532	Other
ESC	0.521356	Other		ESC	0.135807	Other		ES	-1.00641	Other
ESC	2.75531	Other		ESC	0.0264331	Other		ES	1.20932	Other
ESC	2.17151	Other		ESC	-0.319926	Other		ES	0.274954	Other
ESC	0.42863	Other		ESC	-0.369598	Other		ES	-0.944665	Other
ESC	0.32272	Other		ESC	-0.267409	Other		ES	-1.12713	Other
ESC	2.10881	Other		ESC	-0.21204	Other		ES	-1.12611	Other
ESC	1.46022	Other		ESC	-0.0638014	Other		ES	-1.126	Other
ESC	-0.565376	Other		ESC	-0.40545	Other		ES	2.15294	Other
ESC	0.996411	Other		ESC	-0.00737086	Other		ES	1.28324	Other
ESC	-0.52399	Other		ESC	-0.389315	Other		ES	0.299348	Other
ESC	1.87144	Other		ESC	0.0294769	Other		ES	0.665833	Other
ESC	2.43159	Other		ESC	-0.0219348	Other		ES	0.822594	Other
ESC	1.03291	Other		ESC	-0.328426	Other		ES	-0.357815	Other
ESC	1.92526	Other		ESC	-0.274011	Other		ES	-0.458851	Other
ESC	0.361236	Other		ESC	-0.340976	Other		ES	0.375444	Other
ESC	2.66788	Other		ESC	0.0862076	Other		ES	-0.542448	Other
ESC	0.469407	Other		ESC	-0.40545	Other		ES	-0.367035	Other
ESC	1.48847	Other		ESC	0.157723	Other		ES	0.81545	Other
ESC	1.73405	Other		ESC	0.451453	Other		ES	0.253308	Other
ESC	0.3073	Other		ESC	-0.40545	Other		ES	-1.06974	Other
ESC	1.37916	Other		ESC	-0.299398	Other		ES	-0.934939	Other
ESC	-0.416769	Other		ESC	-0.40545	Other		ES	-1.07424	Other
ESC	0.652291	Other		ESC	0.435758	Other		ES	-1.11767	Other
ESC	3.31084	Other		ESC	-0.12644	Other		ES	0.344441	Other
ESC	1.73561	Other		ESC	-0.207897	Other		ES	0.446381	Other
ESC	1.6122	Other		ESC	-0.128577	Other		ES	0.33446	Other
ESC	3.13772	Other		ESC	1.03001	Other		ES	1.30356	Other
ESC	-0.472721	Other		ESC	-0.345852	Other		ES	1.30845	Other
ESC	2.30857	Other		ESC	0.401754	Other		ES	-0.922697	Other
ESC	0.83587	Other		ESC	1.53217	Other		ES	-0.923007	Other
ESC	-0.140848	Other		ESC	-0.218118	Other		ES	0.303745	Other
ESC	2.1989	Other		ESC	-0.192795	Other		ES	-1.09956	Other
ESC	2.13148	Other		ESC	-0.123674	Other		ES	0.869495	Other
ESC	0.619816	Other		ESC	0.962012	Other		ES	0.873122	Other
ESC	2.22399	Other		ESC	1.57412	Other		ES	0.885363	Other
ESC	1.71023	Other		ESC	-0.289809	Other		ES	-1.11681	Other
ESC	0.53477	Other		ESC	-0.245282	Other		ES	-1.09936	Other
ESC	1.58299	Other		ESC	1.64652	Other		ES	-1.09967	Other
ESC	1.91455	Other		ESC	2.67807	Other		ES	1.11433	Other
ESC	1.67234	Other		ESC	-0.248754	Other		ES	1.04701	Other
ESC	2.87431	Other		ESC	1.37283	Other		ES	0.114271	Other
ESC	1.13572	Other		ESC	0.0979604	Other		ES	0.253871	Other
ESC	2.05762	Other		ESC	-0.047401	Other		ES	0.269526	Other
ESC	1.41847	Other		ESC	-0.0330725	Other		ES	0.106738	Other
ESC	-0.534585	Other		ESC	-0.271807	Other		ES	0.25332	Other
ESC	1.35987	Other		ESC	4.0794	Other		ES	0.599402	Other
ESC	1.8293	Other		ESC	-0.22713	Other		ES	0.604908	Other
ESC	-0.531855	Other		ESC	-0.40545	Other		ES	0.582346	Other
ESC	2.66981	Other		ESC	4.53369	Other		ES	0.927657	Other
ESC	-0.451139	Other		ESC	-0.40545	Other		ES	0.487576	Other
ESC	0.408888	Other		ESC	-0.355235	Other		ES	-0.07471	Other
ESC	0.94487	Other		ESC	-0.148662	Other		ES	-0.875113	Other
ESC	3.88008	Other		ESC	0.946578	Other		ES	-1.1288	Other
ESC	2.86357	Other		ESC	-0.138323	Other		ES	-1.11559	Other
ESC	0.0662861	Other		ESC	0.327232	Other		ES	-1.1288	Other
ESC	1.0586	Other		ESC	-0.108557	Other		ES	0.569306	Other
ESC	-0.557816	Other		ESC	-0.40545	Other		ES	0.809892	Other
ESC	-0.513484	Other		ESC	0.0098739	Other		ES	0.653684	Other
ESC	1.99531	Other		ESC	-0.25318	Other		ES	0.580454	Other
ESC	2.88291	Other		ESC	0.82048	Other		ES	0.913911	Other
ESC	0.876072	Other		ESC	-0.0050731	Other		ES	0.237378	Other
ESC	2.96736	Other		ESC	-0.246741	Other		ES	0.250061	Other
ESC	-0.565376	Other		ESC	-0.302369	Other		ES	-0.252352	Other
ESC	2.15702	Other		ESC	0.554187	Other		ES	-0.268054	Other
ESC	-0.518597	Other		ESC	-0.40545	Other		ES	-0.425081	Other
ESC	-0.532887	Other		ESC	1.39403	Other		ES	0.403567	Other
ESC	2.6217	Other		ESC	0.27533	Other		ES	-1.12006	Other
ESC	1.55415	Other		ESC	-0.357193	Other		ES	-1.1288	Other
ESC	-0.530169	Other		ESC	-0.369232	Other		ES	-1.09221	Other
ESC	0.552103	Other		ESC	0.639449	Other		ES	-1.1288	Other
ESC	-0.414461	Other		ESC	-0.380978	Other		ES	-0.206787	Other
ESC	0.428652	Other		ESC	-0.40545	Other		ES	0.316462	Other
ESC	1.93988	Other		ESC	1.70727	Other		ES	-0.445784	Other
ESC	1.5993	Other		ESC	0.558443	Other		ES	-0.452437	Other
ESC	1.37099	Other		ESC	-0.198877	Other		ES	-0.278081	Other
ESC	2.80224	Other		ESC	0.219923	Other		ES	-1.07707	Other
ESC	0.233573	Other		ESC	-0.329206	Other		ES	-0.346319	Other
ESC	5.69141	Other		ESC	1.13386	Other		ES	-0.180199	Other
ESC	2.80868	Other		ESC	2.70925	Other		ES	-1.12305	Other
ESC	2.80758	Other		ESC	0.464804	Other		ES	-1.1231	Other
ESC	2.13971	Other		ESC	-0.159863	Other		ES	-1.1288	Other
ESC	1.94563	Other		ESC	-0.245592	Other		ES	-1.1288	Other
ESC	0.401753	Other		ESC	-0.388624	Other		ES	-1.1203	Other
ESC	0.0520277	Other		ESC	-0.337285	Other		ES	-1.12023	Other
ESC	2.4263	Other		ESC	0.27799	Other		ES	-1.12651	Other
ESC	1.9148	Other		ESC	-0.347885	Other		ES	-1.11753	Other
ESC	3.07711	Other		ESC	0.724608	Other		ES	-0.766637	Other
ESC	1.86474	Other		ESC	0.129423	Other		ES	1.76248	Other
[truncated: 230,208+ more rows]

## Sheet: Fig3a
Number of ONECUT1 ChIP-seq Peaks
Location	GT	PP
Intergenic	58	32483
TTS	2	823
exon	1	491
intro	44	28500
promoter	150	4076

## Sheet: Fig3c
Enrichment (z-score) ONECUT1 binding HUES8
I	II	V	VI	III	VII	IV
0.263882	0.591743	0.604247	1.44096	2.53217	5.31203	9.28622

## Sheet: Fig3d
Great analysis (ONECUT1-bound genes)
	Go Biological Process
hepaticobiliary system dev.	-8.52707
liver dev.	-8.85973
pancreas dev.	-11.8883
endocrine system dev.	-11.9447
endocrine pancreas dev.	-12.7059

## Sheet: Fig3e
Great analysis (ONECUT1-bound genes)
	Mouse Phenotype
decreased insulin secretion	-7.80665
abnormal pancreatic delta cell morphology	-7.87619
abnormal pancreatic duct morphology	-8.17706
pancreas hypoplasia	-10.5147
abnormal pancreas dev.	-11.3366

## Sheet: Fig3f
Enrichment (z-score) ONECUT1 binding CyT49
X	VIII	IX	I	IV	XI	II	VII	VI	V	III
-7.57972	-4.24825	-2.96413	-2.59069	-1.43938	-1.32083	-0.803535	1.27603	2.46583	2.59582	3.50543

## Sheet: Fig3g
Enrichment (z-score) ONECUT1 binding MEL1
V	II	IV	VI	I	VIII
-2.49643	-1.79897	1.49596	1.62991	1.92458	2.83947

## Sheet: Fig4a
Number of Regions
	FOXA2					GATA6					NKX6.1					PDX1					ONECUT1
	ES	DE	GT	PE	PP	ES	DE	GT	PE	PP	ES	DE	GT	PE	PP	ES	DE	GT	PE	PP	ES	DE	GT	PE	PP
Ctcf	65	48	115	80	20	133	99	199	154	42	49	38	73	52	17	506	424	716	571	192	608	485	925	760	209
EnhA	169	311	155	771	1004	285	707	255	1062	1280	100	134	37	234	382	594	876	363	1758	2559	849	942	242	795	933
EnhWk	349	758	1033	976	1243	476	1304	1647	1559	2006	181	353	390	445	778	1135	2083	2593	2671	4100	1674	2937	3239	3872	7356
Quies	3287	2689	2479	1974	1511	5024	3731	3713	3033	2398	2165	1927	1959	1714	1235	9165	7856	7647	6238	4153	40361	38622	38891	37514	33710
Repr	58	81	57	50	73	87	97	85	76	105	35	60	44	37	50	218	308	218	195	197	481	863	701	723	829
TssA	88	80	83	109	107	603	476	530	631	646	36	32	26	50	50	1086	825	836	1124	1182	969	648	672	901	971
TssBiv	38	26	23	16	12	101	69	56	48	38	18	14	11	12	13	201	178	156	144	135	419	413	337	297	338
TssFlnk1	29	57	66	32	38	112	278	263	120	129	18	33	39	15	19	263	564	599	272	259	475	835	871	536	447
TssFlnk2	6	9	15	25	29	11	25	22	58	75	5	9	13	12	16	39	73	74	132	187	69	119	95	197	244

[truncated: 9 more sheets: Fig4b, Fig5a, Fig5b, Fig5c, Fig5d, Fig5e, Fig5f, Fig5g, Fig5h]
